# Supplementary material for: The Effect of Cage Space on Behavior and Reproduction in Crl:CD1(Icr) and C57BL/6NCrl Laboratory Mice
Source: PLoS One. 2015 May 28;10(5):e0127875. doi: 10.1371/journal.pone.0127875 (PMC4447268; doi:10.1371/journal.pone.0127875)
Supplement: S1 Dataset — Raw behavioral data for 1–0 scoring (Play and Press Posture), General behavior, and Location within the cage are provided. Raw weekly nest scores per cage are also provided. (XLSX) [file pone.0127875.s002.xlsx]

## Sheet: Reproduction-Cage level data
Cage	Location	Strain	BreedingTreatment	CagesizeTreatment	SumBorn	AvgBorn	PupsWeaned	AvgPupsWeaned	SumWeanWt	AvgWeanWt	AvgNestScore	DaysObserved	ProductionIndex	%Mortality	PregnantatEnd
A.2-55	Raleigh	CD1	Pair	N10	47	15.6667	47	15.6667	488	10.518	3.47727	85	3.87059	0	N
A.2-56	Raleigh	CD1	Pair	Shoebox	18	4.5	18	4.5	294	16.8083	3.52273	85	1.48235	0.142857	Y
A.2-57	Raleigh	CD1	Pair	1291	29	9.66667	29	9.66667	399	13.8614	4.29545	85	2.38824	0	Y
A.2-58	Raleigh	CD1	Pair	18790	51	17	51	17	478	9.49544	3.70455	85	4.2	0	Y
A.2-59	Raleigh	C57	Pair	N10	7	7	7	7	85	12.1429	3.70455	85	0.576471	0	N
A.2-60	Raleigh	C57	Pair	Shoebox	21	10.5	21	10.5	217	10.5	2.97727	85	1.72941	0.0454545	Y
A.2-61	Raleigh	C57	Pair	1291	20	10	20	10	166	8.75	3.25	85	1.64706	0	Y
A.2-62	Raleigh	C57	Pair	18790	22	7.33333	17	5.66667	146	8.5625	3.09091	85	1.4	0.227273	N
A.2-63	Raleigh	CD1	Single	Shoebox	29	14.5	29	14.5	397	14.0784	3.70455	85	2.38824	0	Y
A.2-64	Raleigh	CD1	Single	1291	34	11.3333	33	11	378	11.4688	4.02273	85	2.71765	0.0294118	Y
A.2-65	Raleigh	CD1	Single	18790	25	12.5	25	12.5	256	10.4091	2.93182	85	2.05882	0	Y
A.2-66	Raleigh	CD1	Single	N10	33	16.5	33	16.5	308	9.42778	3.02273	85	2.71765	0	Y
A.2-67	Raleigh	C57	Single	Shoebox	7	3.5	7	3.5	90	12.8333	2.93182	85	0.576471	0	Y
A.2-68	Raleigh	C57	Single	1291	11	5.5	7	3.5	66	9.3	3.40909	85	0.576471	0.363636	N
A.2-69	Raleigh	C57	Single	18790	20	10	20	10	180	8.75	3.65909	85	1.64706	0	N
A.2-70	Raleigh	C57	Single	N10	19	9.5	19	9.5	174	9.15	3.40909	85	1.56471	0	N
A.2-71	Raleigh	CD1	Trio	1291	38	9.5	38	9.5	552	14.326	3.56818	85	1.56471	0	Y
A.2-72	Raleigh	CD1	Trio	18790	45	9	40	8	439	12.1394	3.52273	85	1.64706	0.111111	N
A.2-73	Raleigh	CD1	Trio	N10	68	11.3333	68	11.3333	732	11.2901	2.70455	85	2.8	0.0144928	Y
A.2-74	Raleigh	CD1	Trio	Shoebox	64	10.6667	63	10.5	777	12.5328	2.65909	85	2.59412	0.0307692	N
A.2-75	Raleigh	C57	Trio	1291	16	8	12	6	135	10.75	3.88636	85	0.494118	0.25	Y
A.2-76	Raleigh	C57	Trio	18790	25	6.25	22	5.5	200	8.91667	3.84091	85	0.905882	0.153846	N
A.2-77	Raleigh	C57	Trio	N10	16	5.33333	16	5.33333	171	11	3.43182	85	0.658824	0	Y
A.2-78	Raleigh	C57	Trio	Shoebox	36	12	36	12	310	8.60745	3.5	85	1.48235	0	Y
A-1	Raleigh	C57	Single	Shoebox	16	8	16	8	159	9.9375	3.18182	84	1.33333	0	N
A-10	Raleigh	C57	Pair	N10	6	6	6	6	71	11.8333	3.65909	84	0.5	0	N
A-11	Raleigh	C57	Pair	1291	19	9.5	19	9.5	146	7.71023	3.77273	84	1.58333	0	N
A-12	Raleigh	C57	Pair	18790	19	9.5	19	9.5	193	10.1722	3.47727	84	1.58333	0	N
A-13	Raleigh	C57	Pair	Shoebox	15	7.5	15	7.5	114	7.58333	4.36364	84	1.25	0	N
A-14	Raleigh	C57	Pair	N10	8	4	7	3.5	78	10.25	4.13636	84	0.583333	0.125	N
A-15	Raleigh	C57	Pair	1291	4	2	4	2	34	8.5	4.29545	84	0.333333	0.6	Y
A-16	Raleigh	C57	Pair	18790	16	8	16	8	163	10.0873	3.47727	84	1.33333	0	N
A-17	Raleigh	C57	Pair	Shoebox	6	6	6	6	69	11.5	3.40909	84	0.5	0	Y
A-18	Raleigh	C57	Pair	N10	16	8	7	3.5	59	8.42857	4.13636	84	0.583333	0.5625	Y
A-19	Raleigh	C57	Trio	1291	24	6	20	5	147	8.1	3.25	84	0.833333	0.230769	N
A-2	Raleigh	C57	Single	N10	12	6	12	6	130	10.8333	3.47727	84	1	0	N
A-20	Raleigh	C57	Trio	18790	20	6.66667	20	6.66667	175	9.39841	3.13636	84	0.833333	0	N
A-21	Raleigh	C57	Trio	Shoebox	19	9.5	17	8.5	172	10.1667	2.84091	84	0.708333	0.105263	N
A-22	Raleigh	C57	Trio	N10	15	7.5	15	7.5	164	10.9018	3.22727	84	0.625	0	Y
A-23	Raleigh	C57	Trio	1291	21	7	21	7	165	8.10859	3.20455	84	0.875	0.0454545	Y
A-24	Raleigh	C57	Trio	18790	32	8	32	8	296	9.92254	3.02273	84	1.33333	0.030303	N
A-25	Raleigh	C57	Trio	Shoebox	18	6	18	6	170	9.6254	2.75	84	0.75	0	N
A-26	Raleigh	C57	Trio	N10	11	5.5	11	5.5	68	6.33333	3.77273	84	0.458333	0	Y
A-27	Raleigh	C57	Trio	18790	23	5.75	14	3.5	123	8.72222	3.18182	84	0.583333	0.416667	N
A-28	Raleigh	C57	Single	18790	16	8	15	7.5	153	10.1339	4.27273	84	1.25	0.0625	N
A-29	Raleigh	C57	Single	Shoebox	12	6	3	1.5	45	15	3.25	84	0.25	0.75	Y
A-3	Raleigh	C57	Single	1291	16	8	16	8	156	9.43333	3.59091	84	1.33333	0	N
A-30	Raleigh	C57	Single	N10	6	6	6	6	62	10.3333	3.13636	84	0.5	0	N
A-31	Raleigh	C57	Single	1291	8	4	8	4	71	9.1	3.38636	84	0.666667	0	Y
A-32	Raleigh	C57	Single	18790	15	7.5	15	7.5	171	11.1667	3.45	84	1.25	0	N
A-33	Raleigh	C57	Single	Shoebox	7	3.5	5	2.5	57	11.4	3.27273	84	0.416667	0.285714	N
A-34	Raleigh	C57	Single	N10	10	5	10	5	101	10.1	3.47727	84	0.833333	0	Y
A-35	Raleigh	C57	Single	1291	23	11.5	23	11.5	190	8.13846	4.70455	84	1.91667	0	N
A-36	Raleigh	C57	Single	18790	17	8.5	17	8.5	159	9.31944	4	84	1.41667	0	N
A-37	Raleigh	C57	Pair	N10	16	8	16	8	154	9.74603	4.31818	84	1.33333	0	N
A-38	Raleigh	C57	Pair	1291	16	8	16	8	132	8.25	4.38636	84	1.33333	0	Y
A-39	Raleigh	C57	Pair	18790	19	9.5	19	9.5	166	8.76111	3.34091	84	1.58333	0	Y
A-4	Raleigh	C57	Single	18790	8	4	5	2.5	61	12.2	3.93182	84	0.416667	0.375	N
A-40	Raleigh	C57	Pair	Shoebox	11	5.5	8	4	74	9.25	3.02273	84	0.666667	0.272727	Y
A-41	Raleigh	C57	Pair	N10	2	2	0	0			4.20455	84	0	1	N
A-42	Raleigh	C57	Pair	1291	17	5.66667	17	5.66667	152	8.97222	3.84091	84	1.41667	0	Y
A-43	Raleigh	C57	Pair	18790	19	9.5	19	9.5	157	8.26136	3.81818	84	1.58333	0	Y
A-44	Raleigh	C57	Pair	Shoebox	13	6.5	6	3	56	9.33333	3.57273	84	0.5	0.538462	N
A-45	Raleigh	C57	Pair	N10	14	7	7	3.5	68	9.71429	3.93182	84	0.583333	0.5	N
A-46	Raleigh	C57	Trio	1291	11	5.5	11	5.5	89	8.16667	4	84	0.458333	0.153846	Y
A-48	Raleigh	C57	Trio	Shoebox	9	4.5	9	4.5	72	8.91667	3.38636	84	0.375	0	N
A-49	Raleigh	C57	Trio	N10	17	8.5	12	6	99	8.27143	3.84091	84	0.5	0.294118	Y
A-5	Raleigh	C57	Single	Shoebox	8	8	8	8	70	8.75	3.84091	84	0.666667	0	N
A-50	Raleigh	C57	Trio	1291	19	6.33333	15	5	149	9.92857	3.72727	84	0.625	0.210526	Y
A-51	Raleigh	C57	Trio	Shoebox	29	7.25	29	7.25	227	8.31465	2.68182	84	1.20833	0.0333333	N
A-52	Raleigh	C57	Trio	1291	23	4.6	23	4.6	237	11.4333	3.86364	84	0.958333	0.0416667	N
A-53	Raleigh	C57	Trio	N10	15	7.5	15	7.5	114	7.58929	3.97727	84	0.625	0	N
A-6	Raleigh	C57	Single	N10	2	2	0	0			3.43182	84	0	1	Y
A-7	Raleigh	C57	Single	1291	8	4	7	3.5	62	8.85714	4.77273	84	0.583333	0.125	N
A-8	Raleigh	C57	Single	18790	5	2.5	4	2	39	9.75	4.54545	84	0.333333	0.2	N
A-9	Raleigh	C57	Single	Shoebox	7	7	7	7	73	10.4286	3.84091	84	0.583333	0	N
B-100	Raleigh	CD1	Single	1291	19	9.5	19	9.5	268	15.1667	3.70455	84	1.58333	0	Y
B-101	Raleigh	CD1	Single	18790	32	16	32	16	326	10.2157	3.52273	84	2.66667	0	N
B-102	Raleigh	CD1	Single	Shoebox	17	8.5	17	8.5	203	13.9167	4.09091	84	1.41667	0	N
B-103	Raleigh	CD1	Single	N10	28	14	28	14	283	10.1071	3.31818	84	2.33333	0	N
B-104	Raleigh	CD1	Single	1291	33	16.5	33	16.5	330	10.0662	3.56818	84	2.75	0	N
B-105	Raleigh	CD1	Single	18790	21	10.5	21	10.5	324	15.8029	3.18182	84	1.75	0	Y
B-106	Raleigh	CD1	Pair	Shoebox	30	15	30	15	374	12.5179	3.52273	84	2.5	0	Y
B-107	Raleigh	CD1	Pair	N10	44	11	43	10.75	500	11.9345	3.97727	84	3.58333	0.0227273	N
B-108	Raleigh	CD1	Pair	1291	44	14.6667	44	14.6667	537	12.2755	3.34091	84	3.66667	0	Y
B-109	Raleigh	CD1	Pair	18790	51	17	51	17	551	11.0406	2.59091	84	4.25	0	N
B-110	Raleigh	CD1	Pair	Shoebox	26	13	26	13	322	12.4345	3.09091	84	2.16667	0	N
B-111	Raleigh	CD1	Pair	N10	49	12.25	49	12.25	633	13.5636	3.45455	84	4.08333	0.02	N
B-112	Raleigh	CD1	Pair	1291	27	9	27	9	372	14.0364	3.81818	84	2.25	0	Y
B-113	Raleigh	CD1	Pair	18790	29	14.5	29	14.5	372	12.7786	3.54545	84	2.41667	0	N
B-114	Raleigh	CD1	Pair	Shoebox	44	14.6667	44	14.6667	482	11.0027	3.11364	84	3.66667	0	Y
B-115	Raleigh	CD1	Trio	18790	38	9.5	38	9.5	396	10.3687	3.04545	84	1.58333	0.05	Y
B-116	Raleigh	CD1	Trio	Shoebox	56	9.33333	56	9.33333	661	11.7857	2.79545	84	2.33333	0	Y
B-117	Raleigh	CD1	Trio	N10	28	14	28	14	421	15.0357	2.05	42	2.33333	0	N
B-118	Raleigh	CD1	Trio	1291	85	14.1667	85	14.1667	1046	12.3431	2.54545	84	3.54167	0	N
B-119	Raleigh	CD1	Trio	18790	76	12.6667	76	12.6667	615	8.19803	2.09091	84	3.16667	0.012987	N
B-120	Raleigh	CD1	Trio	Shoebox	60	15	60	15	631	10.6546	2.77273	84	2.5	0	N
B-122	Raleigh	CD1	Trio	1291	73	12.1667	73	12.1667	1133	16.2491	2.88636	84	3.04167	0	Y
B-123	Raleigh	CD1	Trio	18790	55	9.16667	55	9.16667	732	13.5324	2.13636	84	2.29167	0	Y
B-124	Raleigh	CD1	Single	Shoebox	30	15	30	15	357	12.1667	3.22727	84	2.5	0	Y
B-125	Raleigh	CD1	Single	N10	22	11	22	11	247	11.7	3.72727	84	1.83333	0	Y
B-126	Raleigh	CD1	Single	1291	24	12	24	12	341	14.2083	3.79545	84	2	0	Y
B-127	Raleigh	CD1	Single	18790	29	14.5	29	14.5	323	11.0962	3.18182	84	2.41667	0	Y
B-128	Raleigh	CD1	Single	Shoebox	38	12.6667	34	11.3333	408	13.5714	3.63636	84	2.83333	0.105263	N
B-129	Raleigh	CD1	Single	N10	13	13	13	13	135	10.3846	3.36364	84	1.08333	0	Y
B-130	Raleigh	CD1	Single	1291	34	17	34	17	398	11.6526	3.38636	84	2.83333	0	Y
B-131	Raleigh	CD1	Single	18790	24	12	24	12	324	13.5	3.27273	84	2	0	Y
B-132	Raleigh	CD1	Single	Shoebox	36	12	36	12	386	11.3593	3.34091	84	3	0	N
B-79	Raleigh	CD1	Pair	N10	46	15.3333	46	15.3333	449	9.98039	4.18182	84	3.83333	0	Y
B-80	Raleigh	CD1	Pair	1291	36	18	36	18	291	8.07276	3.81818	84	3	0	Y
B-81	Raleigh	CD1	Pair	18790	36	18	36	18	280	7.77778	3.52273	84	3	0	N
B-82	Raleigh	CD1	Pair	Shoebox	30	15	30	15	281	9.36667	3.22727	84	2.5	0	Y
B-83	Raleigh	CD1	Pair	N10	49	16.3333	49	16.3333	499	10.1974	3.72727	84	4.08333	0	N
B-84	Raleigh	CD1	Pair	1291	41	10.25	41	10.25	538	14.0558	3.70455	84	3.41667	0	Y
B-85	Raleigh	CD1	Pair	18790	42	14	42	14	458	10.9038	3.65909	84	3.5	0	Y
B-86	Raleigh	CD1	Pair	Shoebox	35	17.5	35	17.5	388	11.0964	3.86364	84	2.91667	0	Y
B-87	Raleigh	CD1	Pair	N10	31	10.3333	31	10.3333	361	11.6017	3.81818	84	2.58333	0.0606061	Y
B-88	Raleigh	CD1	Trio	1291	57	9.5	57	9.5	841	14.3208	2.61364	84	2.375	0.05	N
B-89	Raleigh	CD1	Trio	18790	55	11	47	9.4	519	11.1386	2.70455	84	1.95833	0.145455	Y
B-90	Raleigh	CD1	Trio	Shoebox	64	9.14286	60	8.57143	709	12.1507	2.81818	84	2.5	0.0769231	Y
B-91	Raleigh	CD1	Trio	N10	72	12	64	10.6667	728	11.8662	3.54545	84	2.66667	0.157895	N
B-92	Raleigh	CD1	Trio	1291	56	9.33333	56	9.33333	795	14.4747	3.18182	84	2.33333	0	Y
B-93	Raleigh	CD1	Trio	18790	37	9.25	37	9.25	446	12.774	3.04545	84	1.54167	0	N
B-94	Raleigh	CD1	Trio		63	10.5	63	10.5	694	11.1215	2.68182	84	2.625	0	Y
B-95	Raleigh	CD1	Trio	N10	39	13	39	13	469	12.5958	3.36364	84	1.625	0	Y
B-96	Raleigh	CD1	Trio	1291	98	14	98	14	943	9.34943	3.04545	84	4.08333	0.0666667	Y
B-97	Raleigh	CD1	Single	18790	44	14.6667	44	14.6667	526	12.1458	3.56818	84	3.66667	0	N
B-98	Raleigh	CD1	Single	Shoebox	27	13.5	27	13.5	348	12.9148	3.52273	84	2.25	0	Y
B-99	Raleigh	CD1	Single	N10	28	14	28	14	283	10.0333	3.65909	84	2.33333	0	N
C-133	Raleigh	C57	Trio	1291	18	4.5	16	4	137	8.61111	3.70455	82	0.682927	0.111111	Y
C-134	Raleigh	C57	Trio	18790	14	7	14	7	125	9.21111	2.93182	82	0.597561	0	Y
C-135	Raleigh	C57	Trio	Shoebox	28	5.6	26	5.2	238	9.05714	3.18182	82	1.10976	0.103448	Y
C-136	Raleigh	C57	Trio	N10	33	6.6	29	5.8	254	8.86458	3.34091	82	1.2378	0.216216	N
C-137	Raleigh	C57	Trio	1291	38	7.6	33	6.6	280	8.49857	3.95455	82	1.40854	0.131579	N
C-138	Raleigh	C57	Trio	18790	21	4.2	20	4	184	9.3125	3.27273	82	0.853659	0.0909091	N
C-139	Raleigh	C57	Trio	Shoebox	34	5.66667	34	5.66667	300	8.4	3.27273	82	1.45122	0.0285714	N
C-140	Raleigh	C57	Trio	N10	28	7	18	4.5	159	9.22222	3.25	82	0.768293	0.357143	Y
C-141	Raleigh	C57	Trio	1291	28	7	28	7	244	8.81667	3.65909	82	1.19512	0	Y
C-142	Raleigh	C57	Single	18790	7	3.5	6	3	59	9.83333	3.27273	82	0.512195	0.142857	N
C-143	Raleigh	C57	Single	Shoebox	16	8	16	8	137	8.72222	3.31818	82	1.36585	0	N
C-144	Raleigh	C57	Single	N10	8	8	8	8	71	8.875	3.61364	82	0.682927	0	N
C-145	Raleigh	C57	Single	1291	11	5.5	11	5.5	137	12.4667	3.22727	82	0.939024	0	Y
C-146	Raleigh	C57	Single	18790	15	7.5	15	7.5	181	12.0268	3.27273	82	1.28049	0	Y
C-147	Raleigh	C57	Single	Shoebox	16	8	16	8	193	12.119	3.38636	82	1.36585	0	Y
C-148	Raleigh	C57	Single	N10	11	5.5	11	5.5	122	11.8214	3.18182	82	0.939024	0	Y
C-150	Raleigh	C57	Single	18790	13	6.5	12	6	134	10.75	3.65909	82	1.02439	0.0769231	N
C-152	Raleigh	C57	Pair	N10	19	9.5	19	9.5	186	9.85	3.65909	82	1.62195	0	N
C-153	Raleigh	C57	Pair		7	7	1	1	4	4	3.36364	82	0.0853659	0.857143	N
C-154	Raleigh	C57	Pair	18790	20	10	20	10	155	7.60101	3.18182	82	1.70732	0	Y
C-155	Raleigh	C57	Pair	Shoebox	10	10	10	10	80	8	3.29545	82	0.853659	0	Y
C-156	Raleigh	C57	Pair	N10	7	7	7	7	60	8.57143	4.02273	82	0.597561	0	Y
C-157	Raleigh	C57	Pair	1291	9	4.5	4	2	48	12	3.52273	82	0.341463	0.555556	N
C-158	Raleigh	C57	Pair	18790	15	7.5	15	7.5	161	10.5556	3.04545	82	1.28049	0	N
C-159	Raleigh	C57	Pair	Shoebox	10	10	10	10	114	11.4	3.11364	82	0.853659	0	Y
C-160	Raleigh	C57	Trio	N10	36	7.2	34	6.8	284	8.20794	3.15909	82	1.45122	0.0555556	Y
C-161	Raleigh	C57	Trio	1291	26	8.66667	26	8.66667	231	9.04545	3.47727	82	1.10976	0	Y
C-162	Raleigh	C57	Trio	18790	37	9.25	37	9.25	373	10.2466	2.59091	82	1.57927	0	Y
C-163	Raleigh	C57	Trio	Shoebox	19	6.33333	19	6.33333	159	7.96296	2.70455	82	0.810976	0.05	N
C-164	Raleigh	C57	Trio	N10	40	8	29	5.8	298	10.4505	2.56818	82	1.2378	0.275	Y
C-165	Raleigh	C57	Trio	1291	12	6	8	4	58	7.25	4.40909	82	0.341463	0.333333	N
C-166	Raleigh	C57	Trio	18790	28	9.33333	28	9.33333	245	9.13889	2.88636	82	1.19512	0	N
C-167	Raleigh	C57	Trio	Shoebox	33	6.6	33	6.6	343	10.4419	2.84091	82	1.40854	0	N
C-168	Raleigh	C57	Trio	N10	22	5.5	19	4.75	163	8.28611	3.20455	82	0.810976	0.136364	N
C-169	Raleigh	C57	Single	N10	3	3	3	3	21	7	3.56818	82	0.256098	0	N
C-170	Raleigh	C57	Single	1291	8	4	6	3	67	11.1667	4.47727	82	0.512195	0.25	N
C-171	Raleigh	C57	Single	18790	10	5	10	5	112	11.7143	3.88636	82	0.853659	0	N
C-172	Raleigh	C57	Single	Shoebox	17	8.5	17	8.5	190	11.2431	3.20455	82	1.45122	0	Y
C-173	Raleigh	C57	Single	N10	17	8.5	17	8.5	169	9.9375	3.84091	82	1.45122	0	N
C-174	Raleigh	C57	Single	1291	14	7	14	7	138	9.72917	4.11364	82	1.19512	0	Y
C-175	Raleigh	C57	Single	18790	5	5	5	5	43	8.6	3.86364	82	0.426829	0	Y
C-176	Raleigh	C57	Single	Shoebox	5	5	5	5	53	10.6	3.25	82	0.426829	0	N
C-177	Raleigh	C57	Single	N10	8	8	8	8	75	9.375	4.25	82	0.682927	0	Y
C-178	Raleigh	C57	Pair	1291	14	7	14	7	158	11.575	4.38636	82	1.19512	0	Y
C-179	Raleigh	C57	Pair	18790	7	7	6	6	57	9.5	2.90909	82	0.512195	0.142857	Y
C-180	Raleigh	C57	Pair	Shoebox	20	10	20	10	149	8.26923	3.70455	82	1.70732	0.047619	N
C-182	Raleigh	C57	Pair	1291	9	4.5	8	4	76	9.5	3.63636	82	0.682927	0.529412	N
C-183	Raleigh	C57	Pair	18790	9	9	9	9	66	7.33333	3.02273	82	0.768293	0	N
C-184	Raleigh	C57	Pair	Shoebox	6	6	6	6	40	6.66667	3.18182	82	0.512195	0	N
C-185	Raleigh	C57	Pair	N10	15	7.5	15	7.5	171	11.25	3.93182	82	1.28049	0	N
C-186	Raleigh	C57	Pair	1291	19	9.5	19	9.5	193	10.2111	3.79545	82	1.62195	0	N
D-187	Raleigh	CD1	Single	18790	29	14.5	29	14.5	320	11.1538	3.13636	82	2.47561	0	Y
D-188	Raleigh	CD1	Single	Shoebox	22	11	22	11	304	13.7667	3.43182	82	1.87805	0	Y
D-189	Raleigh	CD1	Single	N10	24	12	24	12	378	15.7692	3.40909	82	2.04878	0	Y
D-190	Raleigh	CD1	Single	1291	37	18.5	35	17.5	398	11.6917	3.40909	82	2.9878	0.0540541	Y
D-191	Raleigh	CD1	Single	18790	26	13	26	13	369	14.2679	3.22727	82	2.21951	0.0714286	Y
D-192	Raleigh	CD1	Single	Shoebox	32	16	29	14.5	410	14.2115	3.72727	82	2.47561	0.09375	Y
D-193	Raleigh	CD1	Single	N10	29	14.5	28	14	261	9.51042	3.11364	82	2.39024	0.0344828	Y
D-194	Raleigh	CD1	Single	1291	22	11	22	11	347	16.0238	3.86364	82	1.87805	0	N
D-195	Raleigh	CD1	Single	18790	24	12	24	12	296	12.3007	3.56818	82	2.04878	0	Y
D-196	Raleigh	CD1	Pair	Shoebox	32	16	32	16	398	12.4286	3.04545	82	2.73171	0	Y
D-197	Raleigh	CD1	Pair	N10	22	11	22	11	309	14.5	3.31818	82	1.87805	0	N
D-198	Raleigh	CD1	Pair	1291	48	16	45	15	582	12.8137	3.52273	82	3.84146	0.0625	N
D-199	Raleigh	CD1	Pair	18790	25	12.5	25	12.5	271	10.8333	4.06818	82	2.13415	0	Y
D-200	Raleigh	CD1	Pair	Shoebox	40	13.3333	40	13.3333	473	11.8158	3.18182	82	3.41463	0	Y
D-201	Raleigh	CD1	Pair	N10	37	12.3333	37	12.3333	487	12.9722	3.25	82	3.15854	0	Y
D-202	Raleigh	CD1	Pair	1291	28	14	28	14	396	14.1429	3.5	82	2.39024	0.0344828	Y
D-203	Raleigh	CD1	Pair	18790	27	9	27	9	417	16.101	2.72727	82	2.30488	0	Y
D-204	Raleigh	CD1	Pair	Shoebox	21	10.5	21	10.5	207	11.3929	3.45	82	1.79268	0	Y
D-205	Raleigh	CD1	Trio	N10	73	14.6	73	14.6	807	11.0724	2.79545	82	3.11585	0	Y
D-206	Raleigh	CD1	Trio	1291	57	11.4	57	11.4	759	13.3258	2.95455	82	2.43293	0.0338983	Y
D-208	Raleigh	CD1	Trio	Shoebox	60	12	60	12	753	12.4726	2.5	82	2.56098	0	N
D-209	Raleigh	CD1	Trio	N10	70	11.6667	70	11.6667	826	11.5496	3.06818	82	2.9878	0	Y
D-210	Raleigh	CD1	Trio	1291	73	10.4286	69	9.85714	899	12.8696	3.18182	82	2.94512	0.08	Y
D-211	Raleigh	CD1	Trio	18790	48	9.6	48	9.6	564	12.2281	2.56818	82	2.04878	0	N
D-212	Raleigh	CD1	Trio	Shoebox	58	9.66667	58	9.66667	689	11.8437	2.88636	82	2.47561	0.0333333	Y
D-213	Raleigh	CD1	Trio	N10	72	14.4	61	12.2	684	11.2852	3.375	82	2.60366	0.164384	Y
D-214	Raleigh	CD1	Single	1291	31	15.5	31	15.5	391	12.9605	3.38636	82	2.64634	0	N
D-215	Raleigh	CD1	Single	18790	26	13	26	13	366	14.1488	3.02273	82	2.21951	0	Y
D-216	Raleigh	CD1	Single	Shoebox	28	14	28	14	380	13.5692	3.11364	82	2.39024	0	Y
D-217	Raleigh	CD1	Single	N10	27	13.5	24	12	342	14.5111	3.11364	82	2.04878	0.111111	N
D-218	Raleigh	CD1	Single	1291	30	15	30	15	371	12.3661	4.38636	82	2.56098	0	N
D-219	Raleigh	CD1	Single	18790	21	10.5	21	10.5	297	14.1364	3.45455	82	1.79268	0	Y
D-220	Raleigh	CD1	Single	Shoebox	30	15	30	15	322	10.7104	3.47727	82	2.56098	0	N
D-222	Raleigh	CD1	Single	1291	37	18.5	37	18.5	435	11.7662	3	82	3.15854	0	Y
D-223	Raleigh	CD1	Pair	18790	31	15.5	31	15.5	383	12.3625	2.56818	82	2.64634	0.03125	Y
D-224	Raleigh	CD1	Pair	Shoebox	42	14	42	14	479	11.5373	3	82	3.58537	0	Y
D-225	Raleigh	CD1	Pair	N10	25	8.33333	25	8.33333	305	12.3052	3.25	82	2.13415	0.0740741	Y
D-226	Raleigh	CD1	Pair	1291	43	14.3333	42	14	496	11.7438	2.875	82	3.58537	0.0232558	Y
D-227	Raleigh	CD1	Pair	18790	32	16	32	16	363	11.5198	3.22727	82	2.73171	0	Y
D-228	Raleigh	CD1	Pair	Shoebox	46	15.3333	46	15.3333	526	11.7708	3.13636	82	3.92683	0.0212766	Y
D-229	Raleigh	CD1	Pair	1291	27	9	27	9	287	11.8889	4.13636	82	2.30488	0.181818	Y
D-230	Raleigh	CD1	Pair	N10	27	9	27	9	378	15.0885	3.77273	82	2.30488	0	N
D-231	Raleigh	CD1	Pair	18790	51	17	51	17	545	10.8753	3.09091	82	4.35366	0	N
D-232	Raleigh	CD1	Trio	Shoebox	76	12.6667	76	12.6667	853	12.0132	2.22727	82	3.2439	0	Y
D-233	Raleigh	CD1	Trio	N10	37	12.3333	37	12.3333	354	11.3333	4.02273	82	1.57927	0	Y
D-234	Raleigh	CD1	Trio	1291	52	13	52	13	574	10.8853	2.86364	82	2.21951	0	Y
D-235	Raleigh	CD1	Trio	18790	48	12	48	12	652	14.0469	2.36364	82	2.04878	0	Y
D-236	Raleigh	CD1	Trio	Shoebox	75	12.5	75	12.5	843	11.1799	2.81818	82	3.20122	0	N
D-237	Raleigh	CD1	Trio	N10	55	11	55	11	681	12.6095	3.61364	82	2.34756	0.0350877	Y
D-240	Raleigh	CD1	Trio	Shoebox	31	15.5	31	15.5	400	13.1974	2.81818	82	1.32317	0	N
C-149	Raleigh	C57	Single	1291	0	0	0	0			3.5	82	0		N
A-47	Raleigh	C57	Trio	18790	0	0	0	0			3.25	84	0		N
A-54	Raleigh	C57	Trio	18790	0	0	0	0			4.65909	84	0		Y
C-181	Raleigh	C57	Pair	N10	0	0	0	0			3.90909	82	0		N
1	W	C57	Pair	Shoebox	0	0	0	0			4.94444	80	0		N
10	W	CD1	Trio	N10	62	12.4	59	11.8	819.8	14.0839	3.02778	84	2.45833	0.0483871	Y
12	W	CD1	Trio	Shoebox	85	14.1667	85	14.1667	863.4	10.1897	2.63889	84	3.54167	0	Y
13	W	C57	Pair	18790	13	6.5	9	4.5	106.7	12.0125	4.47222	84	0.75	0.357143	N
14	W	CD1	Pair	1291	43	14.3333	42	14	343.7	8.71556	4.41667	84	3.5	0.0232558	Y
15	W	C57	Pair	Shoebox	16	5.33333	13	4.33333	107.3	8.40125	4.58333	84	1.08333	0.277778	Y
16	W	CD1	Pair	N10	55	18.3333	55	18.3333	579.7	10.6317	3.61111	84	4.58333	0	Y
17	W	C57	Pair	N10	19	9.5	16	8	136.6	8.48889	4.25	84	1.33333	0.157895	N
18	W	CD1	Pair	Shoebox	17	8.5	17	8.5	240.4	14.1396	4.33333	84	1.41667	0	Y
19	W	C57	Pair	1291	18	9	17	8.5	153.1	9.12667	4.47222	84	1.41667	0.0555556	N
2	W	CD1	Pair	18790	45	11.25	43	10.75	478.2	11.5895	3.83333	84	3.58333	0.0444444	Y
20	W	CD1	Pair	18790	20	10	20	10	208.1	14.7814	4	84	1.66667	0	Y
21	W	C57	Trio	1291	23	5.75	19	4.75	190.2	10.3683	4.16667	84	0.791667	0.173913	N
22	W	CD1	Trio	N10	67	9.57143	52	7.42857	566.7	10.9494	3.55556	84	2.16667	0.246377	Y
23	W	C57	Trio	18790	28	7	23	5.75	218.2	9.74833	3.86111	84	0.958333	0.206897	N
24	W	CD1	Trio	Shoebox	85	14.1667	81	13.5	876.2	10.82	3	84	3.375	0.0470588	Y
25	W	CD1	Pair	N10	65	16.25	62	15.5	702.1	11.2475	3.80556	84	5.16667	0.0461538	Y
26	W	C57	Pair	18790	25	6.25	11	2.75	116.2	10.6983	4.53571	84	0.916667	0.576923	Y
27	W	CD1	Pair	Shoebox	41	13.6667	41	13.6667	505.1	12.3623	4	84	3.41667	0	Y
28	W	C57	Pair	1291	13	4.33333	8	2.66667	67.3	9.11667	4.75	84	0.666667	0.555556	N
29	W	CD1	Trio	1291	64	9.14286	57	8.14286	547.6	9.93812	4.55556	84	2.375	0.161765	Y
3	W	C57	Pair	N10	16	8	14	7	150.2	10.9583	4.61111	84	1.16667	0.222222	Y
30	W	C57	Trio	Shoebox	12	6	12	6	121.4	9.98857	4.05556	84	0.5	0	N
31	W	CD1	Trio	N10	82	13.6667	82	13.6667	867.7	10.7747	3.60714	84	3.41667	0	Y
32	W	C57	Trio	18790	31	7.75	29	7.25	298.4	10.3856	4.1875	84	1.20833	0.0645161	Y
33	W	CD1	Pair	18790	26	13	26	13	298.1	11.4654	3.91667	84	2.16667	0	Y
34	W	C57	Pair	N10	23	7.66667	16	5.33333	135.3	8.45625	4.5	84	1.33333	0.333333	N
35	W	CD1	Pair	1291	43	14.3333	43	14.3333	468.2	11.0579	4.72222	84	3.58333	0	Y
36	W	C57	Pair	Shoebox	17	8.5	17	8.5	175.9	10.234	4.75	84	1.41667	0	N
37	W	CD1	Pair	Shoebox	47	11.75	43	10.75	575.7	13.4753	3.38889	84	3.58333	0.0851064	Y
39	W	CD1	Pair	18790	43	14.3333	43	14.3333	485.2	11.492	3.30556	84	3.58333	0	N
4	W	CD1	Pair	1291	35	11.6667	35	11.6667	402.9	11.6101	4.86111	84	2.91667	0.0277778	Y
40	W	C57	Pair	N10	10	10	10	10	91.6	9.16	4.66667	84	0.833333	0	N
41	W	CD1	Trio	18790	56	9.33333	55	9.16667	641.2	12.9092	3.03125	84	2.29167	0.0178571	Y
42	W	C57	Trio	N10	32	8	31	7.75	312.7	10.1767	4.27778	84	1.29167	0.0606061	N
43	W	CD1	Trio	1291	74	12.3333	67	11.1667	590.7	9.30187	4.33333	84	2.79167	0.118421	Y
45	W	CD1	Pair	Shoebox	45	15	44	14.6667	414	9.56462	4.08333	84	3.66667	0.0222222	Y
46	W	C57	Pair	1291	19	9.5	19	9.5	146.3	8.03036	4.72222	84	1.58333	0	N
47	W	CD1	Pair	18790	39	13	38	12.6667	456.7	12.0853	3.25	84	3.16667	0.025641	Y
48	W	C57	Pair	N10	8	4	5	2.5	46.5	9.3	4.5	84	0.416667	0.375	N
5	W	C57	Pair	N10	15	5	13	4.33333	132.9	9.94667	4.75	84	1.08333	0.133333	N
6	W	CD1	Pair	Shoebox	40	13.3333	40	13.3333	459.4	11.6633	3.72222	84	3.33333	0.0243902	Y
7	W	C57	Pair	1291	13	6.5	13	6.5	123.3	9.65	4.66667	84	1.08333	0	Y
M1	W	C57	Single	Shoebox	10	5	8	4	62.4	7.8	4.84091	84	0.666667	0.384615	N
M10	W	CD1	Single	18790	41	13.6667	41	13.6667	529.1	13.3088	4.45	84	3.41667	0	Y
M11	W	C57	Single	Shoebox	17	8.5	17	8.5	179.6	10.5979	4.95455	84	1.41667	0	N
M12	W	CD1	Single	N10	56	18.6667	53	17.6667	437.7	8.6026	4.81818	84	4.41667	0.0535714	Y
M13	W	C57	Single	18790	15	7.5	15	7.5	154	10.2089	4.97727	84	1.25	0	Y
M14	W	CD1	Single	Shoebox	53	17.6667	52	17.3333	432.7	8.33936	4.93182	84	4.33333	0.0188679	Y
M15	W	C57	Single	N10	8	8	8	8	72.7	9.0875	4.97727	84	0.666667	0	N
M16	W	CD1	Single	1291	31	15.5	28	14	275.3	9.83214	4.86364	84	2.33333	0.0967742	Y
M17	W	C57	Single	Shoebox	17	8.5	15	7.5	122.3	8.13929	4.88636	84	1.25	0.166667	Y
M18	W	CD1	Single	N10	44	14.6667	43	14.3333	506	12.2693	5	84	3.58333	0.0227273	Y
M19	W	C57	Single	1291	8	4	8	4	66.4	8.3	4.75	84	0.666667	0.111111	N
M2	W	CD1	Single	N10	46	15.3333	45	15	441.9	9.90551	5	84	3.75	0.0217391	Y
M20	W	CD1	Single	18790	31	15.5	30	15	322.3	10.8647	4.43182	84	2.5	0.0322581	Y
M21	W	C57	Single	N10	12	6	12	6	108.2	9.34	5	84	1	0	N
M22	W	CD1	Single	1291	49	16.3333	47	15.6667	418.6	8.95788	4.93182	84	3.91667	0.06	Y
M23	W	C57	Single	18790	23	7.66667	22	7.33333	204.9	9.3291	4.95455	84	1.83333	0.12	Y
M24	W	CD1	Single	Shoebox	51	17	47	15.6667	517.5	11.0183	4.81818	84	3.91667	0.0961538	Y
M25	W	CD1	Trio	18790	50	12.5	47	11.75	547.1	12.0211	4.43182	84	1.95833	0.06	Y
M26	W	C57	Trio	N10	3	3	1	1	8.4	8.4	4.95455	84	0.0416667	0.75	Y
M27	W	C57	Trio	1291	33	6.6	19	3.8	172.9	9.11375	4.79545	84	0.791667	0.472222	Y
M28	W	C57	Trio	Shoebox	22	5.5	19	4.75	184.3	9.80083	4.70455	84	0.791667	0.136364	Y
M29	W	C57	Trio	Shoebox	23	7.66667	22	7.33333	219.2	10.2087	4.31818	84	0.916667	0.0434783	N
M3	W	C57	Single	1291	20	10	20	10	171.6	8.46869	4.59091	84	1.66667	0	N
M30	W	CD1	Trio	18790	78	13	77	12.8333	783.6	10.3562	3.45455	84	3.20833	0.0375	Y
M31	W	C57	Trio	N10	24	6	23	5.75	200.5	8.7331	4.84091	84	0.958333	0.115385	Y
M32	W	C57	Trio	1291	21	5.25	15	3.75	132.1	8.64984	4.88636	84	0.625	0.347826	Y
M4	W	CD1	Single	18790	32	16	32	16	292.2	9.13125	4.68182	84	2.66667	0	Y
M5	W	C57	Single	N10	17	8.5	16	8	144.6	8.97937	4.72727	84	1.33333	0.0588235	Y
M6	W	CD1	Single	1291	46	15.3333	45	15	395.1	8.93672	4.90909	84	3.75	0.0217391	Y
M7	W	C57	Single	18790	19	9.5	19	9.5	164.6	8.665	4.95455	84	1.58333	0	Y
M8	W	CD1	Single	Shoebox	25	12.5	25	12.5	291.5	11.658	4.90909	84	2.08333	0	Y
M9	W	C57	Single	1291	14	4.66667	12	4	86.6	7.21667	4.81818	84	1	0.2	N

## Sheet: Reproduction-Interlitter data
Cage	Strain	BreedingTreatment	CagesizeTreatment	InterlitterInterval1-2	Location
A.2-71	CD1	Trio	1291	26	Raleigh
A.2-72	CD1	Trio	18790	44.5	Raleigh
A.2-73	CD1	Trio	N10	24	Raleigh
A.2-74	CD1	Trio	Shoebox	21	Raleigh
A.2-75	C57	Trio	1291	40	Raleigh
A.2-76	C57	Trio	18790	33	Raleigh
A.2-77	C57	Trio	N10	34	Raleigh
A.2-78	C57	Trio	Shoebox	45	Raleigh
A-19	C57	Trio	1291	6	Raleigh
A-20	C57	Trio	18790	66	Raleigh
A-23	C57	Trio	1291	40	Raleigh
A-24	C57	Trio	18790	44	Raleigh
A-25	C57	Trio	Shoebox	47	Raleigh
A-27	C57	Trio	18790	33	Raleigh
A-49	C57	Trio	N10	53	Raleigh
A-50	C57	Trio	1291	33	Raleigh
A-51	C57	Trio	Shoebox	36	Raleigh
A-52	C57	Trio	1291	22.5	Raleigh
B-115	CD1	Trio	18790	50	Raleigh
B-116	CD1	Trio	Shoebox	31.5	Raleigh
B-118	CD1	Trio	1291	23.5	Raleigh
B-119	CD1	Trio	18790	22.5	Raleigh
B-120	CD1	Trio	Shoebox	43	Raleigh
B-122	CD1	Trio	1291	19	Raleigh
B-123	CD1	Trio	18790	30	Raleigh
B-88	CD1	Trio	1291	23.5	Raleigh
B-89	CD1	Trio	18790	30.5	Raleigh
B-90	CD1	Trio	Shoebox	22.5	Raleigh
B-91	CD1	Trio	N10	22	Raleigh
B-92	CD1	Trio	1291	24.5	Raleigh
B-93	CD1	Trio	18790	41.5	Raleigh
B-94	CD1	Trio		25.5	Raleigh
B-95	CD1	Trio	N10	30	Raleigh
B-96	CD1	Trio	1291	32	Raleigh
C-133	C57	Trio	1291	32	Raleigh
C-135	C57	Trio	Shoebox	21.5	Raleigh
C-136	C57	Trio	N10	5	Raleigh
C-137	C57	Trio	1291	43.5	Raleigh
C-138	C57	Trio	18790	24	Raleigh
C-139	C57	Trio	Shoebox	41	Raleigh
C-140	C57	Trio	N10	40	Raleigh
C-141	C57	Trio	1291	37	Raleigh
C-160	C57	Trio	N10	32	Raleigh
C-161	C57	Trio	1291	33	Raleigh
C-162	C57	Trio	18790	0	Raleigh
C-163	C57	Trio	Shoebox	0	Raleigh
C-164	C57	Trio	N10	23.5	Raleigh
C-166	C57	Trio	18790	37	Raleigh
C-167	C57	Trio	Shoebox	40.5	Raleigh
C-168	C57	Trio	N10	30	Raleigh
D-205	CD1	Trio	N10	21	Raleigh
D-206	CD1	Trio	1291	11.5	Raleigh
D-208	CD1	Trio	Shoebox	30.5	Raleigh
D-209	CD1	Trio	N10	31	Raleigh
D-210	CD1	Trio	1291	22.5	Raleigh
D-211	CD1	Trio	18790	39	Raleigh
D-212	CD1	Trio	Shoebox	23	Raleigh
D-213	CD1	Trio	N10	26	Raleigh
D-232	CD1	Trio	Shoebox	22	Raleigh
D-233	CD1	Trio	N10	56	Raleigh
D-234	CD1	Trio	1291	43.5	Raleigh
D-235	CD1	Trio	18790	33	Raleigh
D-236	CD1	Trio	Shoebox	30.5	Raleigh
D-237	CD1	Trio	N10	12.5	Raleigh
A.2-55	CD1	Pair	N10	27	Raleigh
A.2-56	CD1	Pair	Shoebox	19	Raleigh
A.2-57	CD1	Pair	1291	23	Raleigh
A.2-58	CD1	Pair	18790	25	Raleigh
A.2-60	C57	Pair	Shoebox	38	Raleigh
A.2-61	C57	Pair	1291	35	Raleigh
A.2-62	C57	Pair	18790	22	Raleigh
A.2-63	CD1	Single	Shoebox	23	Raleigh
A.2-64	CD1	Single	1291	17	Raleigh
A.2-65	CD1	Single	18790	25	Raleigh
A.2-66	CD1	Single	N10	22	Raleigh
A.2-67	C57	Single	Shoebox	20	Raleigh
A.2-68	C57	Single	1291	29	Raleigh
A.2-69	C57	Single	18790	25	Raleigh
A.2-70	C57	Single	N10	49	Raleigh
A-1	C57	Single	Shoebox	55	Raleigh
A-11	C57	Pair	1291	44	Raleigh
A-12	C57	Pair	18790	27	Raleigh
A-13	C57	Pair	Shoebox	55	Raleigh
A-14	C57	Pair	N10	27	Raleigh
A-15	C57	Pair	1291	23	Raleigh
A-16	C57	Pair	18790	22	Raleigh
A-18	C57	Pair	N10	27	Raleigh
A-2	C57	Single	N10	49	Raleigh
A-28	C57	Single	18790	27	Raleigh
A-29	C57	Single	Shoebox	52	Raleigh
A-3	C57	Single	1291	27	Raleigh
A-31	C57	Single	1291	46	Raleigh
A-32	C57	Single	18790	29	Raleigh
A-33	C57	Single	Shoebox	48	Raleigh
A-34	C57	Single	N10	49	Raleigh
A-35	C57	Single	1291	48	Raleigh
A-36	C57	Single	18790	20	Raleigh
A-37	C57	Pair	N10	25	Raleigh
A-38	C57	Pair	1291	48	Raleigh
A-39	C57	Pair	18790	43	Raleigh
A-4	C57	Single	18790	23	Raleigh
A-40	C57	Pair	Shoebox	23	Raleigh
A-42	C57	Pair	1291	25	Raleigh
A-43	C57	Pair	18790	54	Raleigh
A-44	C57	Pair	Shoebox	27	Raleigh
A-45	C57	Pair	N10	54	Raleigh
A-7	C57	Single	1291	54	Raleigh
A-8	C57	Single	18790	48	Raleigh
B-100	CD1	Single	1291	20	Raleigh
B-101	CD1	Single	18790	55	Raleigh
B-102	CD1	Single	Shoebox	21	Raleigh
B-103	CD1	Single	N10	23	Raleigh
B-104	CD1	Single	1291	21	Raleigh
B-105	CD1	Single	18790	21	Raleigh
B-106	CD1	Pair	Shoebox	20	Raleigh
B-107	CD1	Pair	N10	21	Raleigh
B-108	CD1	Pair	1291	20	Raleigh
B-109	CD1	Pair	18790	23	Raleigh
B-110	CD1	Pair	Shoebox	40	Raleigh
B-111	CD1	Pair	N10	20	Raleigh
B-112	CD1	Pair	1291	22	Raleigh
B-113	CD1	Pair	18790	25	Raleigh
B-114	CD1	Pair	Shoebox	21	Raleigh
B-124	CD1	Single	Shoebox	21	Raleigh
B-125	CD1	Single	N10	21	Raleigh
B-126	CD1	Single	1291	24	Raleigh
B-127	CD1	Single	18790	30	Raleigh
B-128	CD1	Single	Shoebox	20	Raleigh
B-130	CD1	Single	1291	27	Raleigh
B-131	CD1	Single	18790	25	Raleigh
B-132	CD1	Single	Shoebox	21	Raleigh
B-79	CD1	Pair	N10	23	Raleigh
B-80	CD1	Pair	1291	25	Raleigh
B-81	CD1	Pair	18790	28	Raleigh
B-82	CD1	Pair	Shoebox	23	Raleigh
B-83	CD1	Pair	N10	24	Raleigh
B-84	CD1	Pair	1291	21	Raleigh
B-85	CD1	Pair	18790	27	Raleigh
B-86	CD1	Pair	Shoebox	42	Raleigh
B-87	CD1	Pair	N10	29	Raleigh
B-97	CD1	Single	18790	23	Raleigh
B-98	CD1	Single	Shoebox	24	Raleigh
B-99	CD1	Single	N10	23	Raleigh
C-142	C57	Single	18790	23	Raleigh
C-143	C57	Single	Shoebox	49	Raleigh
C-145	C57	Single	1291	25	Raleigh
C-146	C57	Single	18790	23	Raleigh
C-147	C57	Single	Shoebox	48	Raleigh
C-148	C57	Single	N10	48	Raleigh
C-150	C57	Single	18790	25	Raleigh
C-152	C57	Pair	N10	49	Raleigh
C-154	C57	Pair	18790	47	Raleigh
C-157	C57	Pair	1291	51	Raleigh
C-158	C57	Pair	18790	59	Raleigh
C-170	C57	Single	1291	50	Raleigh
C-171	C57	Single	18790	27	Raleigh
C-172	C57	Single	Shoebox	48	Raleigh
C-173	C57	Single	N10	35	Raleigh
C-174	C57	Single	1291	26	Raleigh
C-178	C57	Pair	1291	50	Raleigh
C-180	C57	Pair	Shoebox	38	Raleigh
C-182	C57	Pair	1291	21	Raleigh
C-185	C57	Pair	N10	24	Raleigh
C-186	C57	Pair	1291	41	Raleigh
D-187	CD1	Single	18790	49	Raleigh
D-188	CD1	Single	Shoebox	23	Raleigh
D-189	CD1	Single	N10	23	Raleigh
D-190	CD1	Single	1291	23	Raleigh
D-191	CD1	Single	18790	23	Raleigh
D-192	CD1	Single	Shoebox	23	Raleigh
D-193	CD1	Single	N10	23	Raleigh
D-194	CD1	Single	1291	19	Raleigh
D-195	CD1	Single	18790	26	Raleigh
D-196	CD1	Pair	Shoebox	23	Raleigh
D-197	CD1	Pair	N10	22	Raleigh
D-198	CD1	Pair	1291	20	Raleigh
D-199	CD1	Pair	18790	51	Raleigh
D-200	CD1	Pair	Shoebox	23	Raleigh
D-201	CD1	Pair	N10	23	Raleigh
D-202	CD1	Pair	1291	20	Raleigh
D-203	CD1	Pair	18790	24	Raleigh
D-204	CD1	Pair	Shoebox	17	Raleigh
D-214	CD1	Single	1291	26	Raleigh
D-215	CD1	Single	18790	23	Raleigh
D-216	CD1	Single	Shoebox	23	Raleigh
D-217	CD1	Single	N10	23	Raleigh
D-218	CD1	Single	1291	28	Raleigh
D-219	CD1	Single	18790	22	Raleigh
D-220	CD1	Single	Shoebox	22	Raleigh
D-222	CD1	Single	1291	23	Raleigh
D-223	CD1	Pair	18790	22	Raleigh
D-224	CD1	Pair	Shoebox	24	Raleigh
D-225	CD1	Pair	N10	24	Raleigh
D-226	CD1	Pair	1291	22	Raleigh
D-227	CD1	Pair	18790	22	Raleigh
D-228	CD1	Pair	Shoebox	24	Raleigh
D-229	CD1	Pair	1291	21	Raleigh
D-230	CD1	Pair	N10	20	Raleigh
D-231	CD1	Pair	18790	24	Raleigh
10	CD1	Trio	N10	21	W
11	C57	Trio	18790	24	W
12	CD1	Trio	Shoebox	22	W
21	C57	Trio	1291	57	W
22	CD1	Trio	N10	22	W
24	CD1	Trio	Shoebox	21	W
29	CD1	Trio	1291	18.5	W
31	CD1	Trio	N10	19.5	W
32	C57	Trio	18790	54	W
41	CD1	Trio	18790	22.5	W
42	C57	Trio	N10	46.5	W
43	CD1	Trio	1291	21.5	W
M27	C57	Trio	1291	21	W
M28	C57	Trio	Shoebox	20	W
M29	C57	Trio	Shoebox	37	W
M30	CD1	Trio	18790	22.5	W
M31	C57	Trio	N10	30.5	W
M32	C57	Trio	1291	24	W
13	C57	Pair	18790	47	W
14	CD1	Pair	1291	22	W
15	C57	Pair	Shoebox	23	W
16	CD1	Pair	N10	21	W
17	C57	Pair	N10	22	W
18	CD1	Pair	Shoebox	21	W
19	C57	Pair	1291	38	W
2	CD1	Pair	18790	23	W
20	CD1	Pair	18790	30	W
25	CD1	Pair	N10	20	W
26	C57	Pair	18790	15	W
27	CD1	Pair	Shoebox	20	W
28	C57	Pair	1291	21	W
3	C57	Pair	N10	22	W
33	CD1	Pair	18790	43	W
34	C57	Pair	N10	21	W
35	CD1	Pair	1291	19	W
36	C57	Pair	Shoebox	44	W
37	CD1	Pair	Shoebox	21	W
39	CD1	Pair	18790	23	W
4	CD1	Pair	1291	21	W
45	CD1	Pair	Shoebox	25	W
46	C57	Pair	1291	36	W
47	CD1	Pair	18790	21	W
48	C57	Pair	N10	22	W
5	C57	Pair	N10	27	W
6	CD1	Pair	Shoebox	23	W
7	C57	Pair	1291	51	W
M1	C57	Single	Shoebox	24	W
M10	CD1	Single	18790	21	W
M11	C57	Single	Shoebox	23	W
M12	CD1	Single	N10	22	W
M13	C57	Single	18790	44	W
M14	CD1	Single	Shoebox	22	W
M16	CD1	Single	1291	21	W
M17	C57	Single	Shoebox	21	W
M18	CD1	Single	N10	21	W
M19	C57	Single	1291	45	W
M2	CD1	Single	N10	23	W
M20	CD1	Single	18790	21	W
M21	C57	Single	N10	24	W
M22	CD1	Single	1291	22	W
M23	C57	Single	18790	26	W
M24	CD1	Single	Shoebox	21	W
M3	C57	Single	1291	25	W
M4	CD1	Single	18790	21	W
M5	C57	Single	N10	24	W
M6	CD1	Single	1291	20	W
M7	C57	Single	18790	41	W
M8	CD1	Single	Shoebox	22	W
M9	C57	Single	1291	22	W

## Sheet: Reproduction-Litter data
Cage	Location	Strain	BreedingTreatment	CagesizeTreatment	LitterNumber	Born	AvgWeanWt	PupsWeaned	WeanAge
10	W	CD1	Trio	N10	1	9	17.2222	9	22
10	W	CD1	Trio	N10	2	13	11.7385	13	20
10	W	CD1	Trio	N10	3	12	14.0333	12	22
10	W	CD1	Trio	N10	4	16	14.6923	13	27
10	W	CD1	Trio	N10	5	12	12.7333	12	19
11	W	C57	Trio	18790	1	3	10.9	3	21
11	W	C57	Trio	18790	2	1	9.2	1	19
12	W	CD1	Trio	Shoebox	1	10	10.45	10	21
12	W	CD1	Trio	Shoebox	2	13	10.5385	13	20
12	W	CD1	Trio	Shoebox	3	16	11.4062	16	20
12	W	CD1	Trio	Shoebox	4	15	10.1133	15	19
12	W	CD1	Trio	Shoebox	5	15	10.38	15	19
12	W	CD1	Trio	Shoebox	6	16	8.25	16	19
13	W	C57	Pair	18790	1	8	10.6	5	22
13	W	C57	Pair	18790	2	5	13.425	4	22
14	W	CD1	Pair	1291	1	10	12.54	10	21
14	W	CD1	Pair	1291	2	17	7.1	17	20
14	W	CD1	Pair	1291	3	16	6.50667	15	19
15	W	C57	Pair	Shoebox	1	5	9.04	5	19
15	W	C57	Pair	Shoebox	3	8	7.7625	8	18
16	W	CD1	Pair	N10	1	15	11.8667	15	20
16	W	CD1	Pair	N10	2	19	9.44737	19	20
16	W	CD1	Pair	N10	3	21	10.581	21	19
17	W	C57	Pair	N10	1	10	8.87778	9	21
17	W	C57	Pair	N10	2	9	8.1	7	20
18	W	CD1	Pair	Shoebox	1	9	14.1667	9	20
18	W	CD1	Pair	Shoebox	2	8	14.1125	8	20
19	W	C57	Pair	1291	1	5	9.42	5
19	W	C57	Pair	1291	2	13	8.83333	12	24
2	W	CD1	Pair	18790	1	11	15.0909	11	21
2	W	CD1	Pair	18790	2	15	11.16	15	19
2	W	CD1	Pair	18790	3	17	8.51765	17	19
20	W	CD1	Pair	18790	1	3	21.0333	3	21
20	W	CD1	Pair	18790	2	17	8.52941	17	19
21	W	C57	Trio	1291	1	8	8.825	8	20
21	W	C57	Trio	1291	2	6	8.2	6	20
21	W	C57	Trio	1291	4	5	14.08	5	24
22	W	CD1	Trio	N10	1	8	14.9625	8	22
22	W	CD1	Trio	N10	2	11	11.17	10	21
22	W	CD1	Trio	N10	4	15	11.4667	15	20
22	W	CD1	Trio	N10	5	10	8.17778	9	22
22	W	CD1	Trio	N10	6	10	8.97	10	22
23	W	C57	Trio	18790	1	6	9.58333	6	20
23	W	C57	Trio	18790	2	8	8.1	8	19
23	W	C57	Trio	18790	3	7	10.66	5	24
23	W	C57	Trio	18790	4	7	10.65	4	22
24	W	CD1	Trio	Shoebox	1	10	11.44	10	20
24	W	CD1	Trio	Shoebox	2	14	9.57143	14	19
24	W	CD1	Trio	Shoebox	3	15	11.0333	15	20
24	W	CD1	Trio	Shoebox	4	16	10.275	12	19
24	W	CD1	Trio	Shoebox	5	15	11.48	15	19
24	W	CD1	Trio	Shoebox	6	15	11.12	15	19
25	W	CD1	Pair	N10	1	15	13.02	15	21
25	W	CD1	Pair	N10	2	18	11.3833	18	22
25	W	CD1	Pair	N10	3	16	11.425	16	21
25	W	CD1	Pair	N10	4	16	9.16154	13	21
26	W	C57	Pair	18790	2	6	9.21667	6	19
26	W	C57	Pair	18790	3	5	12.18	5	26
27	W	CD1	Pair	Shoebox	1	12	12.925	12	20
27	W	CD1	Pair	Shoebox	2	14	12.4286	14	21
27	W	CD1	Pair	Shoebox	3	15	11.7333	15	20
28	W	C57	Pair	1291	2	4	11.9333	3	21
28	W	C57	Pair	1291	3	5	6.3	5	21
29	W	CD1	Trio	1291	1	7	14.2714	7	20
29	W	CD1	Trio	1291	2	11	9.95	10	19
29	W	CD1	Trio	1291	3	8	13.6625	8	20
29	W	CD1	Trio	1291	4	15	8.23333	15	18
29	W	CD1	Trio	1291	5	10	6.94	10	23
29	W	CD1	Trio	1291	6	7	6.57143	7	22
3	W	C57	Pair	N10	1	8	9.35	8	20
3	W	C57	Pair	N10	2	8	12.5667	6	26
30	W	C57	Trio	Shoebox	1	7	10.7571	7	21
30	W	C57	Trio	Shoebox	2	5	9.22	5	20
31	W	CD1	Trio	N10	1	9	12.5556	9	19
31	W	CD1	Trio	N10	2	16	11.1562	16	18
31	W	CD1	Trio	N10	3	15	9.87333	15	20
31	W	CD1	Trio	N10	4	14	11.6143	14	20
31	W	CD1	Trio	N10	5	11	10.8545	11	20
31	W	CD1	Trio	N10	6	17	8.59412	17	19
32	W	C57	Trio	18790	1	6	10.84	5	21
32	W	C57	Trio	18790	2	5	10.76	5	20
32	W	C57	Trio	18790	3	10	10.92	10	23
32	W	C57	Trio	18790	4	10	9.02222	9	22
33	W	CD1	Pair	18790	1	13	11.4846	13	19
33	W	CD1	Pair	18790	2	13	11.4462	13	19
34	W	C57	Pair	N10	1	8	8.7375	8	19
34	W	C57	Pair	N10	2	8	8.175	8	19
35	W	CD1	Pair	1291	1	12	10.1167	12	17
35	W	CD1	Pair	1291	2	17	8	17	19
35	W	CD1	Pair	1291	3	14	15.0571	14	24
36	W	C57	Pair	Shoebox	1	8	8.3125	8	18
36	W	C57	Pair	Shoebox	2	9	12.1556	9	23
37	W	CD1	Pair	Shoebox	1	12	14.4	12	22
37	W	CD1	Pair	Shoebox	2	15	13.5133	15	22
37	W	CD1	Pair	Shoebox	3	16	12.5125	16	22
39	W	CD1	Pair	18790	1	11	13.2727	11	21
39	W	CD1	Pair	18790	2	15	10.6267	15	19
39	W	CD1	Pair	18790	3	17	10.5765	17	19
4	W	CD1	Pair	1291	1	11	13.2818	11	20
4	W	CD1	Pair	1291	2	14	6.2	1
4	W	CD1	Pair	1291	2	14	10.6462	13	20
4	W	CD1	Pair	1291	3	10	11.22	10	19
40	W	C57	Pair	N10	1	10	9.16	10	19
41	W	CD1	Trio	18790	1	8	15.525	8	23
41	W	CD1	Trio	18790	2	12	12.4	12	21
41	W	CD1	Trio	18790	4	15	9.23333	15	20
41	W	CD1	Trio	18790	5	4	17.375	4	22
41	W	CD1	Trio	18790	6	16	10.0125	16	19
42	W	C57	Trio	N10	1	8	9.6125	8	19
42	W	C57	Trio	N10	2	9	9.77778	9	21
42	W	C57	Trio	N10	3	7	11.3667	6	22
42	W	C57	Trio	N10	4	8	9.95	8	21
43	W	CD1	Trio	1291	1	9	12.9222	9	20
43	W	CD1	Trio	1291	2	11	10.5636	11	19
43	W	CD1	Trio	1291	3	15	8.22667	15	19
43	W	CD1	Trio	1291	4	15	7.88571	14	19
43	W	CD1	Trio	1291	5	18	6.91111	18	19
44	W	C57	Trio	Shoebox	1	7	9.21667	6	19
44	W	C57	Trio	Shoebox	2	7	7.48571	7	19
45	W	CD1	Pair	Shoebox	1	13	12.0538	13	23
45	W	CD1	Pair	Shoebox	2	16	8.94	15	19
45	W	CD1	Pair	Shoebox	3	16	7.7	16	19
46	W	C57	Pair	1291	1	7	9.28571	7	20
46	W	C57	Pair	1291	2	12	6.775	12	19
47	W	CD1	Pair	18790	1	12	12.9	11	19
47	W	CD1	Pair	18790	2	13	12.1846	13	19
47	W	CD1	Pair	18790	3	14	11.1714	14	19
48	W	C57	Pair	N10	1	5	9.3	5	19
5	W	C57	Pair	N10	1	10	10.46	10	23
5	W	C57	Pair	N10	2	3	9.43333	3	24
6	W	CD1	Pair	Shoebox	1	11	13.8	11	21
6	W	CD1	Pair	Shoebox	2	15	10.94	15	19
6	W	CD1	Pair	Shoebox	3	14	10.25	14	19
7	W	C57	Pair	1291	1	7	7.5	7	19
7	W	C57	Pair	1291	2	6	11.8	6	24
8	W	CD1	Pair	18790	1	13	10.1231	13	19
8	W	CD1	Pair	18790	2	16	8.64375	16	19
M1	W	C57	Single	Shoebox	1	10	7.8	8	18
M10	W	CD1	Single	18790	1	11	16.7727	11	19
M10	W	CD1	Single	18790	2	14	12.9286	14	20
M10	W	CD1	Single	18790	3	16	10.225	16	18
M11	W	C57	Single	Shoebox	1	7	10.7857	7	21
M11	W	C57	Single	Shoebox	2	10	10.41	10	21
M12	W	CD1	Single	N10	1	13	10.3538	13	18
M12	W	CD1	Single	N10	2	18	8.72353	17	18
M12	W	CD1	Single	N10	3	25	6.73043	23	18
M13	W	C57	Single	18790	1	7	10	1	-3635
M13	W	C57	Single	18790	1	7	9.23333	6	18
M13	W	C57	Single	18790	2	8	11.075	8	20
M14	W	CD1	Single	Shoebox	1	14	8.45	14	18
M14	W	CD1	Single	Shoebox	2	17	8.38235	17	18
M14	W	CD1	Single	Shoebox	3	22	8.18571	21	20
M15	W	C57	Single	N10	1	8	9.0875	8	20
M16	W	CD1	Single	1291	1	14	10.9429	14	20
M16	W	CD1	Single	1291	2	17	8.72143	14	20
M17	W	C57	Single	Shoebox	1	8	8.35	8	18
M17	W	C57	Single	Shoebox	2	9	7.92857	7	18
M18	W	CD1	Single	N10	1	11	15.8909	11	20
M18	W	CD1	Single	N10	2	15	12.1933	15	21
M18	W	CD1	Single	N10	3	18	8.72353	17	18
M19	W	C57	Single	1291	1	8	8.3	8	19
M2	W	CD1	Single	N10	1	14	11.2769	13	19
M2	W	CD1	Single	N10	2	15	9.08667	15	18
M2	W	CD1	Single	N10	3	17	9.35294	17	20
M20	W	CD1	Single	18790	1	14	12.6857	14	19
M20	W	CD1	Single	18790	2	17	9.04375	16	19
M21	W	C57	Single	N10	1	7	7.4	7	18
M21	W	C57	Single	N10	2	5	11.28	5	21
M22	W	CD1	Single	1291	1	14	9.72143	14	19
M22	W	CD1	Single	1291	2	16	8.74667	15	18
M22	W	CD1	Single	1291	3	19	8.40556	18	19
M23	W	C57	Single	18790	1	9	9.41111	9	19
M23	W	C57	Single	18790	2	6	9.83333	6	21
M23	W	C57	Single	18790	3	8	8.74286	7	20
M24	W	CD1	Single	Shoebox	1	15	11.38	15	19
M24	W	CD1	Single	Shoebox	2	20	10.0938	16	19
M24	W	CD1	Single	Shoebox	3	16	11.5813	16	20
M25	W	CD1	Trio	18790	1	14	11.3429	14	19
M25	W	CD1	Trio	18790	2	13	10.7462	13	19
M25	W	CD1	Trio	18790	3	17	11.5786	14	18
M25	W	CD1	Trio	18790	4	6	14.4167	6	20
M26	W	C57	Trio	N10	1	3	8.4	1	19
M27	W	C57	Trio	1291	1	6	9.1	6	18
M27	W	C57	Trio	1291	2	4	8.125	4	18
M27	W	C57	Trio	1291	3	4	10.35	4	18
M27	W	C57	Trio	1291	4	6	8.88	5	20
M28	W	C57	Trio	Shoebox	1	8	9.1625	8	19
M28	W	C57	Trio	Shoebox	2	6	9.8	6	22
M28	W	C57	Trio	Shoebox	4	5	10.44	5	18
M29	W	C57	Trio	Shoebox	1	9	8.33333	9	18
M29	W	C57	Trio	Shoebox	2	6	11.85	6	28
M29	W	C57	Trio	Shoebox	3	8	10.4429	7	20
M3	W	C57	Single	1291	1	9	7.35556	9	18
M3	W	C57	Single	1291	2	11	9.58182	11	22
M30	W	CD1	Trio	18790	1	13	11.6308	13	19
M30	W	CD1	Trio	18790	2	13	10.3615	13	18
M30	W	CD1	Trio	18790	3	15	10.9733	15	19
M30	W	CD1	Trio	18790	4	15	8.1	15	18
M30	W	CD1	Trio	18790	5	7	11.9143	7	19
M30	W	CD1	Trio	18790	6	15	9.15714	14	18
M31	W	C57	Trio	N10	1	7	8.58571	7	18
M31	W	C57	Trio	N10	2	6	8.66667	6	18
M31	W	C57	Trio	N10	3	5	9.02	5	18
M31	W	C57	Trio	N10	4	6	8.66	5	18
M32	W	C57	Trio	1291	1	7	9.74286	7	20
M32	W	C57	Trio	1291	2	9	7.64	5	19
M32	W	C57	Trio	1291	4	4	8.56667	3	22
M4	W	CD1	Single	18790	1	16	9.29375	16	18
M4	W	CD1	Single	18790	2	16	8.96875	16	19
M5	W	C57	Single	N10	1	7	8.51429	7	18
M5	W	C57	Single	N10	2	10	9.44444	9	20
M6	W	CD1	Single	1291	1	12	10.5083	12	18
M6	W	CD1	Single	1291	2	17	8.17059	17	20
M6	W	CD1	Single	1291	3	17	8.13125	16	20
M7	W	C57	Single	18790	1	9	8.7	9	19
M7	W	C57	Single	18790	2	10	8.63	10	20
M8	W	CD1	Single	Shoebox	1	13	11.7077	13	19
M8	W	CD1	Single	Shoebox	2	12	11.6083	12	19
M9	W	C57	Single	1291	1	8	6.91667	6	19
M9	W	C57	Single	1291	2	6	7.51667	6	18
A.2-55	R	CD1	Pair	N10	1	15	11.2667	15	21
A.2-55	R	CD1	Pair	N10	2	19	9.21053	19	21
A.2-55	R	CD1	Pair	N10	3	13	11.0769	13	21
A.2-56	R	CD1	Pair	Shoebox	1	2	19	2	21
A.2-56	R	CD1	Pair	Shoebox	2	5	17.4	5	21
A.2-56	R	CD1	Pair	Shoebox	3	9	15.3333	9	21
A.2-56	R	CD1	Pair	Shoebox	4	2	15.5	2	21
A.2-57	R	CD1	Pair	1291	1	10	13.8	10	21
A.2-57	R	CD1	Pair	1291	2	8	14.875	8	21
A.2-57	R	CD1	Pair	1291	3	11	12.9091	11	21
A.2-58	R	CD1	Pair	18790	1	13	10.2308	13	21
A.2-58	R	CD1	Pair	18790	2	18	10.0556	18	21
A.2-58	R	CD1	Pair	18790	3	20	8.2	20	21
A.2-59	R	C57	Pair	N10	1	7	12.1429	7	21
A.2-60	R	C57	Pair	Shoebox	1	9	11.6667	9	21
A.2-60	R	C57	Pair	Shoebox	2	12	9.33333	12	21
A.2-61	R	C57	Pair	1291	1	8	11	8	21
A.2-61	R	C57	Pair	1291	2	12	6.5	12	21
A.2-62	R	C57	Pair	18790	1	8	8.125	8	21
A.2-62	R	C57	Pair	18790	3	9	9	9	21
A.2-63	R	CD1	Single	Shoebox	1	12	16.3333	12	21
A.2-63	R	CD1	Single	Shoebox	2	17	11.8235	17	21
A.2-64	R	CD1	Single	1291	2	16	11.9375	16	21
A.2-64	R	CD1	Single	1291	3	17	11	17	21
A.2-65	R	CD1	Single	18790	1	14	9	14	21
A.2-65	R	CD1	Single	18790	2	11	11.8182	11	20
A.2-66	R	CD1	Single	N10	1	18	8.38889	18	23
A.2-66	R	CD1	Single	N10	2	15	10.4667	15	21
A.2-67	R	C57	Single	Shoebox	1	3	12.6667	3	21
A.2-67	R	C57	Single	Shoebox	2	4	13	4	21
A.2-68	R	C57	Single	1291	1	6	9	2	21
A.2-68	R	C57	Single	1291	2	5	9.6	5	21
A.2-69	R	C57	Single	18790	1	8	7.5	8	21
A.2-69	R	C57	Single	18790	2	12	10	12	21
A.2-70	R	C57	Single	N10	1	10	9.3	10	21
A.2-70	R	C57	Single	N10	2	9	9	9	20
A.2-71	R	CD1	Trio	1291	1	13	15.3077	13	21
A.2-71	R	CD1	Trio	1291	2	6	13.1667	6	21
A.2-71	R	CD1	Trio	1291	3	11	14.4545	11	21
A.2-71	R	CD1	Trio	1291	4	8	14.375	8	21
A.2-72	R	CD1	Trio	18790	1	4	15.75	4	21
A.2-72	R	CD1	Trio	18790	2	9	14.5	4	21
A.2-72	R	CD1	Trio	18790	3	9	12.6667	9	21
A.2-72	R	CD1	Trio	18790	4	11	9.36364	11	20
A.2-72	R	CD1	Trio	18790	5	12	8.41667	12	21
A.2-73	R	CD1	Trio	N10	1	10	16.1	10	21
A.2-73	R	CD1	Trio	N10	2	14	8.57143	14	21
A.2-73	R	CD1	Trio	N10	3	16	7.125	16	20
A.2-73	R	CD1	Trio	N10	4	9	11.6667	9	21
A.2-73	R	CD1	Trio	N10	5	10	13.5	10	22
A.2-73	R	CD1	Trio	N10	6	9	10.7778	9	21
A.2-74	R	CD1	Trio	Shoebox	1	8	14.125	8	21
A.2-74	R	CD1	Trio	Shoebox	2	13	13.5833	12	21
A.2-74	R	CD1	Trio	Shoebox	3	7	13.2857	7	21
A.2-74	R	CD1	Trio	Shoebox	4	10	10.9	10	21
A.2-74	R	CD1	Trio	Shoebox	5	15	10.6667	15	21
A.2-74	R	CD1	Trio	Shoebox	6	11	12.6364	11	21
A.2-75	R	C57	Trio	1291	1	8	12.25	8	21
A.2-75	R	C57	Trio	1291	2	8	9.25	4	21
A.2-76	R	C57	Trio	18790	1	8	7	6	21
A.2-76	R	C57	Trio	18790	3	8	11	8	21
A.2-76	R	C57	Trio	18790	4	8	8.75	8	21
A.2-77	R	C57	Trio	N10	1	4	13.5	4	21
A.2-77	R	C57	Trio	N10	2	6	9.66667	6	21
A.2-77	R	C57	Trio	N10	3	6	9.83333	6	21
A.2-78	R	C57	Trio	Shoebox	1	14	7.64286	14	21
A.2-78	R	C57	Trio	Shoebox	2	13	9.84615	13	21
A.2-78	R	C57	Trio	Shoebox	3	9	8.33333	9	21
A-1	R	C57	Single	Shoebox	1	8	9.875	8	21
A-1	R	C57	Single	Shoebox	2	8	10	8	21
A-10	R	C57	Pair	N10	1	6	11.8333	6	21
A-11	R	C57	Pair	1291	1	8	7.875	8	21
A-11	R	C57	Pair	1291	2	11	7.54545	11	21
A-12	R	C57	Pair	18790	1	9	10.4444	9	21
A-12	R	C57	Pair	18790	2	10	9.9	10	21
A-13	R	C57	Pair	Shoebox	1	6	7.5	6	21
A-13	R	C57	Pair	Shoebox	2	9	7.66667	9	21
A-14	R	C57	Pair	N10	1	6	11.5	6	21
A-14	R	C57	Pair	N10	2	2	9	1	21
A-15	R	C57	Pair	1291	1	4	8.5	4	21
A-16	R	C57	Pair	18790	1	7	9.28571	7	21
A-16	R	C57	Pair	18790	2	9	10.8889	9	21
A-17	R	C57	Pair	Shoebox	1	6	11.5	6	21
A-18	R	C57	Pair	N10	1	7	8.42857	7	21
A-19	R	C57	Trio	1291	1	5	10.4	5	21
A-19	R	C57	Trio	1291	2	10	5.1	10	21
A-19	R	C57	Trio	1291	4	5	8.8	5	21
A-2	R	C57	Single	N10	1	6	11.8333	6	21
A-2	R	C57	Single	N10	2	6	9.83333	6	21
A-20	R	C57	Trio	18790	1	7	8.42857	7	21
A-20	R	C57	Trio	18790	2	3	11.6667	3	21
A-20	R	C57	Trio	18790	3	10	8.1	10	21
A-21	R	C57	Trio	Shoebox	1	10	11	8	21
A-21	R	C57	Trio	Shoebox	2	9	9.33333	9	21
A-22	R	C57	Trio	N10	1	8	11.375	8	21
A-22	R	C57	Trio	N10	2	7	10.4286	7	21
A-23	R	C57	Trio	1291	1	4	10.25	4	21
A-23	R	C57	Trio	1291	2	6	6.16667	6	21
A-23	R	C57	Trio	1291	3	11	7.90909	11	21
A-24	R	C57	Trio	18790	1	4	11.75	4	21
A-24	R	C57	Trio	18790	2	6	10.6667	6	21
A-24	R	C57	Trio	18790	3	13	7.38462	13	21
A-24	R	C57	Trio	18790	4	9	9.88889	9	21
A-25	R	C57	Trio	Shoebox	1	7	7.14286	7	21
A-25	R	C57	Trio	Shoebox	2	6	11.3333	6	21
A-25	R	C57	Trio	Shoebox	3	5	10.4	5	21
A-26	R	C57	Trio	N10	1	3	6.66667	3	21
A-26	R	C57	Trio	N10	2	8	6	8	21
A-27	R	C57	Trio	18790	1	6	7.5	6	21
A-27	R	C57	Trio	18790	2	6	10.1667	6	21
A-27	R	C57	Trio	18790	3	2	8.5	2	21
A-28	R	C57	Single	18790	1	7	9.14286	7	21
A-28	R	C57	Single	18790	2	9	11.125	8	21
A-29	R	C57	Single	Shoebox	1	3	15	3	21
A-3	R	C57	Single	1291	1	10	10.7	10	21
A-3	R	C57	Single	1291	2	6	8.16667	6	21
A-30	R	C57	Single	N10	1	6	10.3333	6	21
A-31	R	C57	Single	1291	1	3	10	3	21
A-31	R	C57	Single	1291	2	5	8.2	5	21
A-32	R	C57	Single	18790	1	9	12.3333	9	21
A-32	R	C57	Single	18790	2	6	10	6	21
A-33	R	C57	Single	Shoebox	1	5	11.4	5	21
A-34	R	C57	Single	N10	1	5	10	5	21
A-34	R	C57	Single	N10	2	5	10.2	5	21
A-35	R	C57	Single	1291	1	10	7.2	10
A-35	R	C57	Single	1291	2	13	9.07692	13	22
A-36	R	C57	Single	18790	1	9	9.88889	9	21
A-36	R	C57	Single	18790	2	8	8.75	8	22
A-37	R	C57	Pair	N10	1	9	8.77778	9	21
A-37	R	C57	Pair	N10	2	7	10.7143	7	21
A-38	R	C57	Pair	1291	1	8	8.25	8	21
A-38	R	C57	Pair	1291	2	8	8.25	8	21
A-39	R	C57	Pair	18790	1	10	8.3	10	21
A-39	R	C57	Pair	18790	2	9	9.22222	9	21
A-4	R	C57	Single	18790	1	5	12.2	5	21
A-40	R	C57	Pair	Shoebox	1	8	9.25	8	21
A-42	R	C57	Pair	1291	1	7	9	7	21
A-42	R	C57	Pair	1291	2	6	8.66667	6	21
A-42	R	C57	Pair	1291	3	4	9.25	4	21
A-43	R	C57	Pair	18790	1	8	8.25	8	21
A-43	R	C57	Pair	18790	2	11	8.27273	11	21
A-44	R	C57	Pair	Shoebox	2	6	9.33333	6	21
A-45	R	C57	Pair	N10	1	7	9.71429	7	21
A-46	R	C57	Trio	1291	1	8	8	8	21
A-46	R	C57	Trio	1291	2	3	8.33333	3	21
A-48	R	C57	Trio	Shoebox	1	6	6.16667	6	21
A-48	R	C57	Trio	Shoebox	2	3	11.6667	3	20
A-49	R	C57	Trio	N10	1	7	8.14286	7	21
A-49	R	C57	Trio	N10	2	10	8.4	5	21
A-5	R	C57	Single	Shoebox	1	8	8.75	8	21
A-50	R	C57	Trio	1291	1	7	9.85714	7	21
A-50	R	C57	Trio	1291	3	8	10	8	21
A-51	R	C57	Trio	Shoebox	1	5	9.4	5	21
A-51	R	C57	Trio	Shoebox	2	9	6.22222	9	21
A-51	R	C57	Trio	Shoebox	3	4	10	4	21
A-51	R	C57	Trio	Shoebox	4	11	7.63636	11	21
A-52	R	C57	Trio	1291	1	5	12.6	5	21
A-52	R	C57	Trio	1291	2	3	14	3	21
A-52	R	C57	Trio	1291	3	3	11.6667	3	21
A-52	R	C57	Trio	1291	4	2	11.5	2	21
A-52	R	C57	Trio	1291	5	10	7.4	10	21
A-53	R	C57	Trio	N10	1	8	7.75	8	21
A-53	R	C57	Trio	N10	2	7	7.42857	7	21
A-7	R	C57	Single	1291	1	7	8.85714	7	21
A-8	R	C57	Single	18790	1	4	9.75	4	21
A-9	R	C57	Single	Shoebox	1	7	10.4286	7	21
B-100	R	CD1	Single	1291	1	4	17	4	21
B-100	R	CD1	Single	1291	2	15	13.3333	15	21
B-101	R	CD1	Single	18790	1	15	10.6667	15	21
B-101	R	CD1	Single	18790	2	17	9.76471	17	21
B-102	R	CD1	Single	Shoebox	1	2	16.5	2	21
B-102	R	CD1	Single	Shoebox	2	15	11.3333	15	21
B-103	R	CD1	Single	N10	1	14	10.6429	14	21
B-103	R	CD1	Single	N10	2	14	9.57143	14	21
B-104	R	CD1	Single	1291	1	16	12.25	16	21
B-104	R	CD1	Single	1291	2	17	7.88235	17	21
B-105	R	CD1	Single	18790	1	8	17.375	8	21
B-105	R	CD1	Single	18790	2	13	14.2308	13	21
B-106	R	CD1	Pair	Shoebox	1	14	13.2857	14	21
B-106	R	CD1	Pair	Shoebox	2	16	11.75	16	21
B-107	R	CD1	Pair	N10	1	7	14.5714	7	21
B-107	R	CD1	Pair	N10	2	12	13	12	21
B-107	R	CD1	Pair	N10	3	12	11.75	12	21
B-107	R	CD1	Pair	N10	4	13	8.41667	12	21
B-108	R	CD1	Pair	1291	1	13	13.2308	13	21
B-108	R	CD1	Pair	1291	2	16	11.0625	16	21
B-108	R	CD1	Pair	1291	3	15	12.5333	15	21
B-109	R	CD1	Pair	18790	1	13	13.5385	13	21
B-109	R	CD1	Pair	18790	2	18	8.33333	18	21
B-109	R	CD1	Pair	18790	3	20	11.25	20	21
B-110	R	CD1	Pair	Shoebox	1	12	13.0833	12	31
B-110	R	CD1	Pair	Shoebox	2	14	11.7857	14	21
B-111	R	CD1	Pair	N10	1	7	16.1429	7	21
B-111	R	CD1	Pair	N10	2	11	16.0909	11	21
B-111	R	CD1	Pair	N10	3	16	12.6875	16	21
B-111	R	CD1	Pair	N10	4	15	9.33333	15	21
B-112	R	CD1	Pair	1291	1	5	15.2	5	21
B-112	R	CD1	Pair	1291	2	11	13.9091	11	21
B-112	R	CD1	Pair	1291	3	11	13	11	21
B-113	R	CD1	Pair	18790	1	14	11.3571	14	21
B-113	R	CD1	Pair	18790	2	15	14.2	15	21
B-114	R	CD1	Pair	Shoebox	1	15	9.66667	15	21
B-114	R	CD1	Pair	Shoebox	2	13	12.1538	13	21
B-114	R	CD1	Pair	Shoebox	3	16	11.1875	16	21
B-115	R	CD1	Trio	18790	1	9	9.88889	9	21
B-115	R	CD1	Trio	18790	2	10	10.3	10	21
B-115	R	CD1	Trio	18790	3	12	11	12	21
B-115	R	CD1	Trio	18790	4	7	10.2857	7	21
B-116	R	CD1	Trio	Shoebox	1	8	12.375	8	21
B-116	R	CD1	Trio	Shoebox	2	7	12.7143	7	21
B-116	R	CD1	Trio	Shoebox	3	12	12.25	12	21
B-116	R	CD1	Trio	Shoebox	4	12	12.1667	12	21
B-116	R	CD1	Trio	Shoebox	5	8	10.875	8	21
B-116	R	CD1	Trio	Shoebox	6	9	10.3333	9	21
B-117	R	CD1	Trio	N10	1	14	16.7143	14	21
B-117	R	CD1	Trio	N10	2	14	13.3571	14	21
B-118	R	CD1	Trio	1291	1	13	14.7692	13	21
B-118	R	CD1	Trio	1291	2	14	10.7857	14	21
B-118	R	CD1	Trio	1291	3	17	13.4706	17	21
B-118	R	CD1	Trio	1291	4	15	10.3333	15	21
B-118	R	CD1	Trio	1291	5	10	12.7	10	21
B-118	R	CD1	Trio	1291	6	16	12	16	21
B-119	R	CD1	Trio	18790	1	13	8.38462	13	21
B-119	R	CD1	Trio	18790	2	12	9.41667	12	21
B-119	R	CD1	Trio	18790	3	15	8.33333	15	21
B-119	R	CD1	Trio	18790	4	8	9.125	8	21
B-119	R	CD1	Trio	18790	5	14	7.35714	14	21
B-119	R	CD1	Trio	18790	6	14	6.57143	14	21
B-120	R	CD1	Trio	Shoebox	1	13	11.9231	13	21
B-120	R	CD1	Trio	Shoebox	2	13	10.8462	13	21
B-120	R	CD1	Trio	Shoebox	3	19	9.31579	19	21
B-120	R	CD1	Trio	Shoebox	4	15	10.5333	15	21
B-121	R	CD1	Trio	N10	1	10	11.5	10	21
B-121	R	CD1	Trio	N10	2	16	10.0625	16	21
B-121	R	CD1	Trio	N10	3	15	9.13333	15	21
B-121	R	CD1	Trio	N10	4	14	11.1429	14	21
B-122	R	CD1	Trio	1291	1	8	20.875	8	21
B-122	R	CD1	Trio	1291	2	8	20.25	8	21
B-122	R	CD1	Trio	1291	3	15	14.4	15	21
B-122	R	CD1	Trio	1291	4	14	14.9286	14	21
B-122	R	CD1	Trio	1291	5	13	13.3077	13	21
B-122	R	CD1	Trio	1291	6	15	13.7333	15	21
B-123	R	CD1	Trio	18790	1	7	15.5714	7	21
B-123	R	CD1	Trio	18790	2	7	14.1429	7	21
B-123	R	CD1	Trio	18790	3	9	13.4444	9	21
B-123	R	CD1	Trio	18790	4	12	13.4167	12	21
B-123	R	CD1	Trio	18790	5	6	12.8333	6	21
B-123	R	CD1	Trio	18790	6	14	11.7857	14	21
B-124	R	CD1	Single	Shoebox	1	12	13.5	12	21
B-124	R	CD1	Single	Shoebox	2	18	10.8333	18	21
B-125	R	CD1	Single	N10	1	7	13	7	21
B-125	R	CD1	Single	N10	2	15	10.4	15	21
B-126	R	CD1	Single	1291	1	12	13.1667	12	21
B-126	R	CD1	Single	1291	2	12	15.25	12	21
B-127	R	CD1	Single	18790	1	13	10.6923	13	21
B-127	R	CD1	Single	18790	2	16	11.5	16	21
B-128	R	CD1	Single	Shoebox	1	4	18.25	4	21
B-128	R	CD1	Single	Shoebox	2	14	12.2143	14	21
B-128	R	CD1	Single	Shoebox	3	20	10.25	16	21
B-129	R	CD1	Single	N10	1	13	10.3846	13	18
B-130	R	CD1	Single	1291	1	15	11.2	15	21
B-130	R	CD1	Single	1291	2	19	12.1053	19	21
B-131	R	CD1	Single	18790	1	12	11.8333	12	21
B-131	R	CD1	Single	18790	2	12	15.1667	12	21
B-132	R	CD1	Single	Shoebox	1	9	15.1111	9	21
B-132	R	CD1	Single	Shoebox	2	12	11.5	12	21
B-132	R	CD1	Single	Shoebox	3	15	7.46667	15	21
B-79	R	CD1	Pair	N10	1	12	12	12	21
B-79	R	CD1	Pair	N10	2	17	9.76471	17	21
B-79	R	CD1	Pair	N10	3	17	8.17647	17	21
B-80	R	CD1	Pair	1291	1	17	7.88235	17	21
B-80	R	CD1	Pair	1291	2	19	8.26316	19	21
B-81	R	CD1	Pair	18790	1	18	8	18	21
B-81	R	CD1	Pair	18790	2	18	7.55556	18	21
B-82	R	CD1	Pair	Shoebox	1	15	9	15	21
B-82	R	CD1	Pair	Shoebox	2	15	9.73333	15	21
B-83	R	CD1	Pair	N10	1	15	10.5333	15	21
B-83	R	CD1	Pair	N10	2	17	12.5882	17	21
B-83	R	CD1	Pair	N10	3	17	7.47059	17	21
B-84	R	CD1	Pair	1291	1	7	16.2857	7	21
B-84	R	CD1	Pair	1291	2	16	11.1875	16	21
B-84	R	CD1	Pair	1291	3	12	12.0833	12	21
B-84	R	CD1	Pair	1291	4	6	16.6667	6	21
B-85	R	CD1	Pair	18790	1	14	11.2857	14	21
B-85	R	CD1	Pair	18790	2	15	10.7333	15	21
B-85	R	CD1	Pair	18790	3	13	10.6923	13	21
B-86	R	CD1	Pair	Shoebox	1	17	11.4706	17	21
B-86	R	CD1	Pair	Shoebox	2	18	10.7222	18	21
B-87	R	CD1	Pair	N10	1	13	10.5385	13	21
B-87	R	CD1	Pair	N10	2	15	12.6	15	21
B-87	R	CD1	Pair	N10	3	3	11.6667	3	21
B-88	R	CD1	Trio	1291	1	10	15.2	10	21
B-88	R	CD1	Trio	1291	2	8	14.625	8	21
B-88	R	CD1	Trio	1291	3	15	15	15	21
B-88	R	CD1	Trio	1291	4	8	16.5	8	21
B-88	R	CD1	Trio	1291	5	15	13.6	15	21
B-88	R	CD1	Trio	1291	6	1	11	1	21
B-89	R	CD1	Trio	18790	1	8	11.3333	6	21
B-89	R	CD1	Trio	18790	2	17	10.1818	11	21
B-89	R	CD1	Trio	18790	3	9	12.4444	9	21
B-89	R	CD1	Trio	18790	4	15	10.7333	15	21
B-89	R	CD1	Trio	18790	5	6	11	6	22
B-90	R	CD1	Trio	Shoebox	1	15	10.7333	15	21
B-90	R	CD1	Trio	Shoebox	2	5	14.2	5	21
B-90	R	CD1	Trio	Shoebox	3	9	16.2222	9	21
B-90	R	CD1	Trio	Shoebox	4	15	11.3636	11	21
B-90	R	CD1	Trio	Shoebox	5	2	13.5	2	21
B-90	R	CD1	Trio	Shoebox	6	14	10.2857	14	21
B-90	R	CD1	Trio	Shoebox	7	4	8.75	4	21
B-91	R	CD1	Trio	N10	1	6	16.6667	6	21
B-91	R	CD1	Trio	N10	2	11	14.6364	11	21
B-91	R	CD1	Trio	N10	3	14	9.83333	6	21
B-91	R	CD1	Trio	N10	4	11	10.7273	11	21
B-91	R	CD1	Trio	N10	5	15	11.4667	15	21
B-91	R	CD1	Trio	N10	6	15	7.86667	15	21
B-92	R	CD1	Trio	1291	1	8	15.875	8	21
B-92	R	CD1	Trio	1291	2	12	12.8333	12	21
B-92	R	CD1	Trio	1291	3	16	13.1875	16	21
B-92	R	CD1	Trio	1291	4	12	15.6667	12	21
B-92	R	CD1	Trio	1291	5	7	14.2857	7	21
B-92	R	CD1	Trio	1291	6	1	15	1	21
B-93	R	CD1	Trio	18790	1	13	10.8462	13	21
B-93	R	CD1	Trio	18790	2	7	15	7	21
B-93	R	CD1	Trio	18790	3	13	11	13	21
B-93	R	CD1	Trio	18790	4	4	14.25	4	21
B-94	R	CD1	Trio		1	11	13.9091	11	21
B-94	R	CD1	Trio		2	12	11	12	21
B-94	R	CD1	Trio		3	10	8.3	10	21
B-94	R	CD1	Trio		4	10	12.3	10	21
B-94	R	CD1	Trio		5	7	12.1429	7	21
B-94	R	CD1	Trio		6	13	9.07692	13	21
B-95	R	CD1	Trio	N10	1	8	15.625	8	21
B-95	R	CD1	Trio	N10	2	16	11.5625	16	21
B-95	R	CD1	Trio	N10	3	15	10.6	15	21
B-96	R	CD1	Trio	1291	1	14	10.5714	14	21
B-96	R	CD1	Trio	1291	2	15	10.6667	15	21
B-96	R	CD1	Trio	1291	3	18	8.05556	18	21
B-96	R	CD1	Trio	1291	4	18	7.66667	18	21
B-96	R	CD1	Trio	1291	5	14	11.4286	14	21
B-96	R	CD1	Trio	1291	6	14	11.8571	14	21
B-96	R	CD1	Trio	1291	7	5	5.2	5	21
B-97	R	CD1	Single	18790	1	12	14.25	12	21
B-97	R	CD1	Single	18790	2	16	11.8125	16	21
B-97	R	CD1	Single	18790	3	16	10.375	16	21
B-98	R	CD1	Single	Shoebox	1	14	12.2143	14	21
B-98	R	CD1	Single	Shoebox	2	13	13.6154	13	21
B-99	R	CD1	Single	N10	1	13	9	13	21
B-99	R	CD1	Single	N10	2	15	11.0667	15	21
C-133	R	C57	Trio	1291	1	5	9.4	5	21
C-133	R	C57	Trio	1291	3	5	8.6	5	21
C-133	R	C57	Trio	1291	4	6	7.83333	6	21
C-134	R	C57	Trio	18790	1	5	10.2	5	21
C-134	R	C57	Trio	18790	2	9	8.22222	9	21
C-135	R	C57	Trio	Shoebox	1	7	10.1429	7	21
C-135	R	C57	Trio	Shoebox	2	5	7.8	5	21
C-135	R	C57	Trio	Shoebox	4	7	8.14286	7	21
C-135	R	C57	Trio	Shoebox	5	7	10.1429	7	21
C-136	R	C57	Trio	N10	1	8	11.125	8	21
C-136	R	C57	Trio	N10	3	9	7.33333	9	21
C-136	R	C57	Trio	N10	4	4	9.25	4	21
C-136	R	C57	Trio	N10	5	12	7.75	8	21
C-137	R	C57	Trio	1291	1	7	10.1429	7	21
C-137	R	C57	Trio	1291	2	5	8.4	5	21
C-137	R	C57	Trio	1291	3	9	7.375	8	21
C-137	R	C57	Trio	1291	4	7	8.2	5	21
C-137	R	C57	Trio	1291	5	10	8.375	8	21
C-138	R	C57	Trio	18790	1	9	9	9	21
C-138	R	C57	Trio	18790	2	2	10	2	21
C-138	R	C57	Trio	18790	3	5	10	5	21
C-138	R	C57	Trio	18790	4	4	8.25	4	21
C-139	R	C57	Trio	Shoebox	1	10	9.9	10	21
C-139	R	C57	Trio	Shoebox	2	2	6.5	2	21
C-139	R	C57	Trio	Shoebox	3	7	9	7	21
C-139	R	C57	Trio	Shoebox	4	5	6.8	5	21
C-139	R	C57	Trio	Shoebox	5	5	9.6	5	22
C-139	R	C57	Trio	Shoebox	6	5	8.6	5	21
C-140	R	C57	Trio	N10	1	9	8.66667	9	21
C-140	R	C57	Trio	N10	2	6	8	6	21
C-140	R	C57	Trio	N10	3	3	11	3	21
C-141	R	C57	Trio	1291	1	10	8.1	10	21
C-141	R	C57	Trio	1291	2	6	8	6	21
C-141	R	C57	Trio	1291	3	6	9.66667	6	22
C-141	R	C57	Trio	1291	4	6	9.5	6	21
C-142	R	C57	Single	18790	1	6	9.83333	6	21
C-143	R	C57	Single	Shoebox	1	9	7.44444	9	21
C-143	R	C57	Single	Shoebox	2	7	10	7	21
C-144	R	C57	Single	N10	1	8	8.875	8	21
C-145	R	C57	Single	1291	1	5	12.6	5	21
C-145	R	C57	Single	1291	2	6	12.3333	6	21
C-146	R	C57	Single	18790	1	8	12.625	8	21
C-146	R	C57	Single	18790	2	7	11.4286	7	21
C-147	R	C57	Single	Shoebox	1	7	12.5714	7	21
C-147	R	C57	Single	Shoebox	2	9	11.6667	9	21
C-148	R	C57	Single	N10	1	4	14.5	4	21
C-148	R	C57	Single	N10	2	7	9.14286	7	21
C-150	R	C57	Single	18790	1	8	12	8	21
C-150	R	C57	Single	18790	2	5	9.5	4	21
C-151	R	C57	Pair	Shoebox	1	9	11.4444	9	21
C-151	R	C57	Pair	Shoebox	2	4	10.75	4	21
C-152	R	C57	Pair	N10	1	10	8.7	10	21
C-152	R	C57	Pair	N10	2	9	11	9	21
C-153	R	C57	Pair		1	7	4	1	21
C-154	R	C57	Pair	18790	1	9	6.11111	9	21
C-154	R	C57	Pair	18790	2	11	9.09091	11	21
C-155	R	C57	Pair	Shoebox	1	10	8	10	21
C-156	R	C57	Pair	N10	1	7	8.57143	7	21
C-157	R	C57	Pair	1291	1	4	12	4	21
C-158	R	C57	Pair	18790	1	9	11.4444	9	21
C-158	R	C57	Pair	18790	2	6	9.66667	6	21
C-159	R	C57	Pair	Shoebox	1	10	11.4	10	21
C-160	R	C57	Trio	N10	1	8	7.5	8	21
C-160	R	C57	Trio	N10	2	10	10.3	10	21
C-160	R	C57	Trio	N10	4	9	7.88889	9	21
C-160	R	C57	Trio	N10	5	8	7.14286	7	21
C-161	R	C57	Trio	1291	1	6	10.1667	6	21
C-161	R	C57	Trio	1291	2	11	8.63636	11	21
C-161	R	C57	Trio	1291	3	9	8.33333	9	21
C-162	R	C57	Trio	18790	1	8	11.875	8	21
C-162	R	C57	Trio	18790	2	8	10.875	8	21
C-162	R	C57	Trio	18790	3	10	9.6	10	21
C-162	R	C57	Trio	18790	4	11	8.63636	11	21
C-163	R	C57	Trio	Shoebox	1	9	8.33333	9	21
C-163	R	C57	Trio	Shoebox	2	9	8.55556	9	21
C-163	R	C57	Trio	Shoebox	3	1	7	1	21
C-164	R	C57	Trio	N10	1	7	12.1429	7	21
C-164	R	C57	Trio	N10	2	7	13	7	21
C-164	R	C57	Trio	N10	3	7	8.75	4	21
C-164	R	C57	Trio	N10	5	11	7.90909	11	21
C-165	R	C57	Trio	1291	1	8	7.25	8	21
C-166	R	C57	Trio	18790	1	4	10.5	4	21
C-166	R	C57	Trio	18790	2	12	8.75	12	21
C-166	R	C57	Trio	18790	3	12	8.16667	12	21
C-167	R	C57	Trio	Shoebox	1	7	12.1429	7	21
C-167	R	C57	Trio	Shoebox	2	6	7.33333	6	21
C-167	R	C57	Trio	Shoebox	3	4	12	4	21
C-167	R	C57	Trio	Shoebox	4	10	10.4	10	21
C-167	R	C57	Trio	Shoebox	5	6	10.3333	6	22
C-168	R	C57	Trio	N10	1	8	10.625	8	21
C-168	R	C57	Trio	N10	2	5	7.4	5	22
C-168	R	C57	Trio	N10	3	6	6.83333	6	21
C-169	R	C57	Single	N10	1	3	7	3	21
C-170	R	C57	Single	1291	1	6	11.1667	6	21
C-171	R	C57	Single	18790	1	7	10.4286	7	22
C-171	R	C57	Single	18790	2	3	13	3	21
C-172	R	C57	Single	Shoebox	1	8	12.375	8	21
C-172	R	C57	Single	Shoebox	2	9	10.1111	9	21
C-173	R	C57	Single	N10	1	8	9.875	8	21
C-173	R	C57	Single	N10	2	9	10	9	21
C-174	R	C57	Single	1291	1	6	8.83333	6	21
C-174	R	C57	Single	1291	2	8	10.625	8	21
C-175	R	C57	Single	18790	1	5	8.6	5	21
C-176	R	C57	Single	Shoebox	1	5	10.6	5	21
C-177	R	C57	Single	N10	1	8	9.375	8	21
C-178	R	C57	Pair	1291	1	4	12.25	4	21
C-178	R	C57	Pair	1291	2	10	10.9	10	21
C-179	R	C57	Pair	18790	1	7	9.5	6	21
C-180	R	C57	Pair	Shoebox	1	7	11	7	21
C-180	R	C57	Pair	Shoebox	2	13	5.53846	13	21
C-182	R	C57	Pair	1291	1	8	9.5	8	21
C-183	R	C57	Pair	18790	1	9	7.33333	9	21
C-184	R	C57	Pair	Shoebox	1	6	6.66667	6	21
C-185	R	C57	Pair	N10	1	9	12	9	21
C-185	R	C57	Pair	N10	2	6	10.5	6	21
C-186	R	C57	Pair	1291	1	9	11.2222	9	21
C-186	R	C57	Pair	1291	2	10	9.2	10	22
D-187	R	CD1	Single	18790	1	13	12.3077	13	21
D-187	R	CD1	Single	18790	2	16	10	16	21
D-188	R	CD1	Single	Shoebox	1	10	13.2	10	21
D-188	R	CD1	Single	Shoebox	2	12	14.3333	12	21
D-189	R	CD1	Single	N10	1	11	16	11	21
D-189	R	CD1	Single	N10	2	13	15.5385	13	21
D-190	R	CD1	Single	1291	1	15	13.9333	15	21
D-190	R	CD1	Single	1291	2	22	9.45	20	21
D-191	R	CD1	Single	18790	1	12	15.25	12	21
D-191	R	CD1	Single	18790	2	14	13.2857	14	21
D-192	R	CD1	Single	Shoebox	1	13	14.9231	13	21
D-192	R	CD1	Single	Shoebox	2	19	13.5	16	21
D-193	R	CD1	Single	N10	1	12	10.8333	12	21
D-193	R	CD1	Single	N10	2	17	8.1875	16	21
D-194	R	CD1	Single	1291	1	15	15.3333	15	21
D-194	R	CD1	Single	1291	2	7	16.7143	7	21
D-195	R	CD1	Single	18790	1	13	12.6923	13	21
D-195	R	CD1	Single	18790	2	11	11.9091	11	21
D-196	R	CD1	Pair	Shoebox	1	14	12.3571	14	21
D-196	R	CD1	Pair	Shoebox	2	18	12.5	18	21
D-197	R	CD1	Pair	N10	1	9	17	9	21
D-197	R	CD1	Pair	N10	2	13	12	13	21
D-198	R	CD1	Pair	1291	1	15	16.2	15	21
D-198	R	CD1	Pair	1291	2	16	13.8125	16	21
D-198	R	CD1	Pair	1291	3	17	8.42857	14	21
D-199	R	CD1	Pair	18790	1	10	10.8	10	21
D-199	R	CD1	Pair	18790	2	15	10.8667	15	21
D-200	R	CD1	Pair	Shoebox	1	12	12.75	12	21
D-200	R	CD1	Pair	Shoebox	2	15	12.4667	15	21
D-200	R	CD1	Pair	Shoebox	3	13	10.2308	13	21
D-201	R	CD1	Pair	N10	1	12	13.9167	12	21
D-201	R	CD1	Pair	N10	2	15	14	15	21
D-201	R	CD1	Pair	N10	3	10	11	10	21
D-202	R	CD1	Pair	1291	1	14	14.3571	14	21
D-202	R	CD1	Pair	1291	2	14	13.9286	14	21
D-203	R	CD1	Pair	18790	1	11	16.6364	11	21
D-203	R	CD1	Pair	18790	2	4	18.25	4	21
D-203	R	CD1	Pair	18790	3	12	13.4167	12	21
D-204	R	CD1	Pair	Shoebox	1	7	16	7	21
D-204	R	CD1	Pair	Shoebox	2	14	6.78571	14	21
D-205	R	CD1	Trio	N10	1	15	8.06667	15	21
D-205	R	CD1	Trio	N10	2	15	11.6667	15	21
D-205	R	CD1	Trio	N10	3	14	12.1429	14	21
D-205	R	CD1	Trio	N10	4	14	11.2857	14	21
D-205	R	CD1	Trio	N10	5	15	12.2	15	21
D-206	R	CD1	Trio	1291	1	12	14.1667	12	21
D-206	R	CD1	Trio	1291	2	11	15.3636	11	21
D-206	R	CD1	Trio	1291	3	11	14.9091	11	21
D-206	R	CD1	Trio	1291	4	12	11.9167	12	21
D-206	R	CD1	Trio	1291	5	11	10.2727	11	21
D-207	R	CD1	Trio	18790	1	8	13.875	8	21
D-207	R	CD1	Trio	18790	2	13	8.61538	13	10
D-207	R	CD1	Trio	18790	3	7	13.5714	7	21
D-207	R	CD1	Trio	18790	4	7	13.7143	7	21
D-207	R	CD1	Trio	18790	5	12	10.75	12	20
D-208	R	CD1	Trio	Shoebox	1	12	12.8333	12	21
D-208	R	CD1	Trio	Shoebox	2	13	12.1538	13	21
D-208	R	CD1	Trio	Shoebox	3	13	14.8462	13	21
D-208	R	CD1	Trio	Shoebox	4	13	11.3077	13	21
D-208	R	CD1	Trio	Shoebox	5	9	11.2222	9	21
D-209	R	CD1	Trio	N10	1	11	14.3636	11	21
D-209	R	CD1	Trio	N10	2	13	11.6154	13	21
D-209	R	CD1	Trio	N10	3	17	13.2353	17	21
D-209	R	CD1	Trio	N10	4	4	9.75	4	21
D-209	R	CD1	Trio	N10	5	16	10	16	21
D-209	R	CD1	Trio	N10	6	9	10.3333	9	21
D-210	R	CD1	Trio	1291	1	8	12.125	8	21
D-210	R	CD1	Trio	1291	2	11	14.1818	11	21
D-210	R	CD1	Trio	1291	3	17	16	17	21
D-210	R	CD1	Trio	1291	4	15	13	11	21
D-210	R	CD1	Trio	1291	6	8	12.625	8	21
D-210	R	CD1	Trio	1291	7	14	9.28571	14	21
D-211	R	CD1	Trio	18790	1	7	15.4286	7	21
D-211	R	CD1	Trio	18790	2	7	14.4286	7	21
D-211	R	CD1	Trio	18790	3	12	10.9167	12	21
D-211	R	CD1	Trio	18790	4	12	10.1667	12	21
D-211	R	CD1	Trio	18790	5	10	10.2	10	20
D-212	R	CD1	Trio	Shoebox	1	10	13.2	10	21
D-212	R	CD1	Trio	Shoebox	2	13	10.8462	13	21
D-212	R	CD1	Trio	Shoebox	3	8	14	8	21
D-212	R	CD1	Trio	Shoebox	4	13	12.3077	13	21
D-212	R	CD1	Trio	Shoebox	5	6	10.8333	6	21
D-212	R	CD1	Trio	Shoebox	6	8	9.875	8	21
D-213	R	CD1	Trio	N10	1	12	13.25	12	21
D-213	R	CD1	Trio	N10	2	15	11.2	15	21
D-213	R	CD1	Trio	N10	3	14	12.6429	14	21
D-213	R	CD1	Trio	N10	4	15	8.33333	15	21
D-213	R	CD1	Trio	N10	5	16	11	5	21
D-214	R	CD1	Single	1291	1	19	11.4211	19	21
D-214	R	CD1	Single	1291	2	12	14.5	12	21
D-215	R	CD1	Single	18790	1	14	13.2143	14	21
D-215	R	CD1	Single	18790	2	12	15.0833	12	21
D-216	R	CD1	Single	Shoebox	1	13	13.5385	13	21
D-216	R	CD1	Single	Shoebox	2	15	13.6	15	21
D-217	R	CD1	Single	N10	1	15	13.4667	15	21
D-217	R	CD1	Single	N10	2	12	15.5556	9	21
D-218	R	CD1	Single	1291	1	14	12.3571	14	21
D-218	R	CD1	Single	1291	2	16	12.375	16	21
D-219	R	CD1	Single	18790	1	11	14.2727	11	21
D-219	R	CD1	Single	18790	2	10	14	10	21
D-220	R	CD1	Single	Shoebox	1	17	10.8824	17	21
D-220	R	CD1	Single	Shoebox	2	13	10.5385	13	21
D-221	R	CD1	Single	N10	1	14	14.5	14	21
D-221	R	CD1	Single	N10	2	14	12.2857	14	21
D-221	R	CD1	Single	N10	3	9	12.3333	9	21
D-222	R	CD1	Single	1291	1	17	11.8824	17	21
D-222	R	CD1	Single	1291	2	20	11.65	20	21
D-223	R	CD1	Pair	18790	1	16	12.125	16	21
D-223	R	CD1	Pair	18790	2	15	12.6	15	21
D-224	R	CD1	Pair	Shoebox	1	16	11.625	16	21
D-224	R	CD1	Pair	Shoebox	2	17	10.7647	17	21
D-224	R	CD1	Pair	Shoebox	3	9	12.2222	9	21
D-225	R	CD1	Pair	N10	1	11	13.1818	11	21
D-225	R	CD1	Pair	N10	2	14	11.4286	14	21
D-226	R	CD1	Pair	1291	1	15	12.2667	15	21
D-226	R	CD1	Pair	1291	2	18	11.7647	17	21
D-226	R	CD1	Pair	1291	3	10	11.2	10	21
D-227	R	CD1	Pair	18790	1	14	12.9286	14	21
D-227	R	CD1	Pair	18790	2	18	10.1111	18	21
D-228	R	CD1	Pair	Shoebox	1	13	12.8462	13	21
D-228	R	CD1	Pair	Shoebox	2	14	13.5714	14	21
D-228	R	CD1	Pair	Shoebox	3	19	8.89474	19	20
D-229	R	CD1	Pair	1291	1	9	15.6667	9	21
D-229	R	CD1	Pair	1291	2	18	8.11111	18	21
D-230	R	CD1	Pair	N10	1	4	18.75	4	21
D-230	R	CD1	Pair	N10	2	13	12.6154	13	21
D-230	R	CD1	Pair	N10	3	10	13.9	10	21
D-231	R	CD1	Pair	18790	1	15	13.4	15	21
D-231	R	CD1	Pair	18790	2	19	8.57895	19	21
D-231	R	CD1	Pair	18790	3	17	10.6471	17	21
D-232	R	CD1	Trio	Shoebox	1	7	16.1429	7	21
D-232	R	CD1	Trio	Shoebox	2	9	16.5556	9	21
D-232	R	CD1	Trio	Shoebox	3	14	10.3571	14	21
D-232	R	CD1	Trio	Shoebox	4	13	9.53846	13	21
D-232	R	CD1	Trio	Shoebox	5	17	10.2353	17	21
D-232	R	CD1	Trio	Shoebox	6	16	9.25	16	21
D-233	R	CD1	Trio	N10	1	3	16	3	21
D-233	R	CD1	Trio	N10	2	17	11.2353	17	21
D-233	R	CD1	Trio	N10	3	17	6.76471	17	21
D-234	R	CD1	Trio	1291	1	15	11.8	15	21
D-234	R	CD1	Trio	1291	2	14	11.0714	14	21
D-234	R	CD1	Trio	1291	3	16	10.8125	16	21
D-234	R	CD1	Trio	1291	4	7	9.85714	7	21
D-235	R	CD1	Trio	18790	1	7	16.7143	7	21
D-235	R	CD1	Trio	18790	2	16	12.1875	16	21
D-235	R	CD1	Trio	18790	3	11	14	11	21
D-235	R	CD1	Trio	18790	4	14	13.2857	14	21
D-236	R	CD1	Trio	Shoebox	1	12	12.3333	12	21
D-236	R	CD1	Trio	Shoebox	2	11	12.1818	11	21
D-236	R	CD1	Trio	Shoebox	3	13	10.6154	13	21
D-236	R	CD1	Trio	Shoebox	4	17	11.8824	17	21
D-236	R	CD1	Trio	Shoebox	5	15	10.0667	15	20
D-236	R	CD1	Trio	Shoebox	6	7	10	7	21
D-237	R	CD1	Trio	N10	1	11	13.1818	11	21
D-237	R	CD1	Trio	N10	2	11	12.8182	11	21
D-237	R	CD1	Trio	N10	3	14	12.2143	14	22
D-237	R	CD1	Trio	N10	4	16	11.5	16	22
D-237	R	CD1	Trio	N10	5	3	13.3333	3	21
D-238	R	CD1	Trio	1291	1	11	14	11	21
D-238	R	CD1	Trio	1291	2	14	14.5714	14	21
D-238	R	CD1	Trio	1291	3	19	12.6316	19	21
D-240	R	CD1	Trio	Shoebox	1	19	11.8947	19	21
D-240	R	CD1	Trio	Shoebox	2	12	14.5	12	21

## Sheet: Behavior-1-0 data
Cage	BreedingTreatment	CagesizeTreatment	Strain	WeekofAge	%Play	%PressPosture	PupsWeaned	PupAge
10	Trio	N10	CD1	1	0	0	22	4
10	Trio	N10	CD1	3	0.0625	0.270833	22	18
12	Trio	Shoebox	CD1	1	0	0	23	3.5
12	Trio	Shoebox	CD1	3	0.0833333	0.229167	23	17.5
13	Pair	18790	C57	1	0	0	5	5
13	Pair	18790	C57	3	0	0	5	13
15	Pair	Shoebox	C57	1	0	0	5	2
15	Pair	Shoebox	C57	3	0.0416667	0	5	16
16	Pair	N10	CD1	1	0	0	15	3
16	Pair	N10	CD1	3	0.0833333	0.0208333	15	17
18	Pair	Shoebox	CD1	1	0	0	9	3
18	Pair	Shoebox	CD1	3	0.0833333	0.0416667	9	17
2	Pair	18790	CD1	1	0	0	11	4
2	Pair	18790	CD1	3	0	0	11	18
21	Trio	1291	C57	1	0	0	14	3
21	Trio	1291	C57	3	0.0833333	0	14	17
23	Trio	18790	C57	1	0	0	6	3
23	Trio	18790	C57	3	0.0208333	0.0208333	6	17
24	Trio	Shoebox	CD1	1	0	0.0416667	24	2.5
24	Trio	Shoebox	CD1	3	0.0208333	0.0625	24	16.5
25	Pair	N10	CD1	1	0	0	15	5
25	Pair	N10	CD1	3	0.0208333	0.0416667	15	19
26	Pair	18790	C57	1	0	0	6	3
26	Pair	18790	C57	3	0	0.0208333	6	18
27	Pair	Shoebox	CD1	1	0	0	12	4
27	Pair	Shoebox	CD1	3	0.125	0.0416667	12	18
29	Trio	1291	CD1	1	0	0	17	3.5
29	Trio	1291	CD1	3	0.1875	0	17	17.5
30	Trio	Shoebox	C57	1	0	0	7	5
30	Trio	Shoebox	C57	3	0.0833333	0	7	19
31	Trio	N10	CD1	1	0	0	25	2.5
31	Trio	N10	CD1	3	0.104167	0.0416667	25	16.5
32	Trio	18790	C57	1	0	0	10	4.5
32	Trio	18790	C57	3	0	0.0208333	10	18.5
35	Pair	1291	CD1	1	0	0.0208333	12	8
35	Pair	1291	CD1	3	0	0	17	17
36	Pair	Shoebox	C57	1	0	0	8	2
36	Pair	Shoebox	C57	3	0.0208333	0	8	16
39	Pair	18790	CD1	1	0	0.0208333	11	5
39	Pair	18790	CD1	3	0.0208333	0.208333	11	19
4	Pair	1291	CD1	1	0	0	11	3
4	Pair	1291	CD1	3	0	0	11	17
41	Trio	18790	CD1	1	0	0.0208333	20	6
41	Trio	18790	CD1	3	0.0208333	0.354167	20	20
42	Trio	N10	C57	1	0	0	8	3
42	Trio	N10	C57	3	0.0208333	0	17	11
43	Trio	1291	CD1	1	0	0	20	3.5
43	Trio	1291	CD1	3	0.0833333	0	20	17.5
46	Pair	1291	C57	1	0	0	7	4
46	Pair	1291	C57	3	0.0416667	0	7	18
48	Pair	N10	C57	1	0	0	5	3
48	Pair	N10	C57	3	0.0625	0	5	17
5	Pair	N10	C57	1	0	0	10	6
5	Pair	N10	C57	3	0.0416667	0	3	22
7	Pair	1291	C57	1	0	0	7	2
7	Pair	1291	C57	3	0.0833333	0	7	16
M10	Single	18790	CD1	1	0	0	11	5
M10	Single	18790	CD1	3	0.0208333	0.0416667	14	17
M11	Single	Shoebox	C57	1	0	0	7	8
M11	Single	Shoebox	C57	3	0.270833	0	10	20
M12	Single	N10	CD1	1	0	0	13	4
M12	Single	N10	CD1	3	0.0208333	0	17	15
M13	Single	18790	C57	1	0	0	7	9
M13	Single	18790	C57	3	0.0208333	0	7	16
M17	Single	Shoebox	C57	1	0	0	7	1
M17	Single	Shoebox	C57	3	0.0625	0	8	16
M18	Single	N10	CD1	1	0	0	11	6
M18	Single	N10	CD1	3	0	0	15	18
M19	Single	1291	C57	1	0	0	8	3
M19	Single	1291	C57	3	0.104167	0	8	17
M20	Single	18790	CD1	1	0	0	14	4
M20	Single	18790	CD1	3	0	0.0625	16	16
M21	Single	N10	C57	1	0	0	5	6
M21	Single	N10	C57	3	0.0625	0	7	16
M22	Single	1291	CD1	1	0	0	14	4
M22	Single	1291	CD1	3	0.0625	0	14	18
M23	Single	18790	C57	1	0	0	9	6
M24	Single	Shoebox	CD1	1	0	0	15	4
M24	Single	Shoebox	CD1	3	0.0416667	0	15	18
M25	Trio	18790	CD1	1	0	0.0416667	27	2
M25	Trio	18790	CD1	3	0.125	0.104167	27	16
M28	Trio	Shoebox	C57	1	0	0	8	4
M28	Trio	Shoebox	C57	3	0.0833333	0	6	16
M3	Single	1291	C57	1	0	0	11	6
M3	Single	1291	C57	3	0.208333	0	9	17
M31	Trio	N10	C57	1	0	0	7	1
M31	Trio	N10	C57	3	0.0625	0	13	14.5
M32	Trio	1291	C57	1	0	0	12	4
M32	Trio	1291	C57	3	0.125	0	3	21
M5	Single	N10	C57	1	0	0	9	7
M5	Single	N10	C57	3	0.0625	0	7	17
M6	Single	1291	CD1	1	0	0	12	4
M6	Single	1291	CD1	3	0	0	17	17
M8	Single	Shoebox	CD1	1	0	0	13	5
M8	Single	Shoebox	CD1	3	0.0416667	0	12	16

## Sheet: Behavior-General Budget
Cage	Strain	BreedingTreatment	CagesizeTreatment	WeekofAge	Behavior	BehaviorName	BehavioralCategory	ContactWithPups	%Budget	PupAge
10	CD1	Trio	N10	3	CIN	Corner inactivity	Inactive	N	0.0625	18
10	CD1	Trio	N10	3	NB	Nest Building	Maternal Behavior	N	0.0138889	18
10	CD1	Trio	N10	1	GP	Grooming pups	Maternal Behavior	Y	0	4
10	CD1	Trio	N10	1	INC	Inactive no contact with pups	Inactive	N	0.138889	4
10	CD1	Trio	N10	3	GS	Groom Self or adult	Maintenance	N	0.0694444	18
10	CD1	Trio	N10	3	UN	Unknown in nest	Unknown	Y	0	18
10	CD1	Trio	N10	1	UN	Unknown in nest	Unknown	Y	0.138889	4
10	CD1	Trio	N10	1	IN	Inactive in Nest	Inactive	Y	0.243056	4
10	CD1	Trio	N10	3	U	Unknown	Unknown	N	0.347222	18
10	CD1	Trio	N10	3	GP	Grooming pups	Maternal Behavior	Y	0.00694444	18
10	CD1	Trio	N10	1	CIN	Corner inactivity	Inactive	N	0	4
10	CD1	Trio	N10	3	M	Maintenance	Maintenance	N	0.111111	18
10	CD1	Trio	N10	1	IC	Inactive contact with pups	Inactive	Y	0	4
10	CD1	Trio	N10	1	NB	Nest Building	Maternal Behavior	N	0.0347222	4
10	CD1	Trio	N10	1	A	Aggression	General Acitivity	N	0	4
10	CD1	Trio	N10	3	A	Aggression	General Acitivity	N	0	18
10	CD1	Trio	N10	3	INC	Inactive no contact with pups	Inactive	N	0.0486111	18
10	CD1	Trio	N10	1	U	Unknown	Unknown	N	0.0625	4
10	CD1	Trio	N10	3	ST	Stereotypy	General Acitivity	N	0	18
10	CD1	Trio	N10	1	ST	Stereotypy	General Acitivity	N	0	4
10	CD1	Trio	N10	1	GS	Groom Self or adult	Maintenance	N	0.104167	4
10	CD1	Trio	N10	1	NP	Nursing pups	Maternal Behavior	Y	0.0138889	4
10	CD1	Trio	N10	3	GA	General Activity	General Acitivity	N	0.0833333	18
10	CD1	Trio	N10	1	GA	General Activity	General Acitivity	N	0.0486111	4
10	CD1	Trio	N10	3	IC	Inactive contact with pups	Inactive	Y	0.215278	18
10	CD1	Trio	N10	1	RP	Retreive pup	Maternal Behavior	Y	0	4
10	CD1	Trio	N10	1	M	Maintenance	Maintenance	N	0.215278	4
10	CD1	Trio	N10	3	NP	Nursing pups	Maternal Behavior	Y	0.0416667	18
10	CD1	Trio	N10	3	IN	Inactive in Nest	Inactive	Y	0	18
10	CD1	Trio	N10	3	RP	Retreive pup	Maternal Behavior	Y	0	18
12	CD1	Trio	Shoebox	1	ST	Stereotypy	General Acitivity	N	0	3.5
12	CD1	Trio	Shoebox	1	INC	Inactive no contact with pups	Inactive	N	0.0555556	3.5
12	CD1	Trio	Shoebox	3	INC	Inactive no contact with pups	Inactive	N	0.0277778	17.5
12	CD1	Trio	Shoebox	3	ST	Stereotypy	General Acitivity	N	0	17.5
12	CD1	Trio	Shoebox	1	IC	Inactive contact with pups	Inactive	Y	0.00694444	3.5
12	CD1	Trio	Shoebox	3	NP	Nursing pups	Maternal Behavior	Y	0.0902778	17.5
12	CD1	Trio	Shoebox	1	CIN	Corner inactivity	Inactive	N	0	3.5
12	CD1	Trio	Shoebox	3	CIN	Corner inactivity	Inactive	N	0.0555556	17.5
12	CD1	Trio	Shoebox	1	M	Maintenance	Maintenance	N	0.138889	3.5
12	CD1	Trio	Shoebox	1	NP	Nursing pups	Maternal Behavior	Y	0	3.5
12	CD1	Trio	Shoebox	3	M	Maintenance	Maintenance	N	0.166667	17.5
12	CD1	Trio	Shoebox	3	IC	Inactive contact with pups	Inactive	Y	0.347222	17.5
12	CD1	Trio	Shoebox	1	GS	Groom Self or adult	Maintenance	N	0.104167	3.5
12	CD1	Trio	Shoebox	1	IN	Inactive in Nest	Inactive	Y	0.354167	3.5
12	CD1	Trio	Shoebox	3	IN	Inactive in Nest	Inactive	Y	0	17.5
12	CD1	Trio	Shoebox	3	RP	Retreive pup	Maternal Behavior	Y	0	17.5
12	CD1	Trio	Shoebox	1	GA	General Activity	General Acitivity	N	0.0902778	3.5
12	CD1	Trio	Shoebox	3	GA	General Activity	General Acitivity	N	0.111111	17.5
12	CD1	Trio	Shoebox	1	RP	Retreive pup	Maternal Behavior	Y	0	3.5
12	CD1	Trio	Shoebox	3	UN	Unknown in nest	Unknown	Y	0	17.5
12	CD1	Trio	Shoebox	3	GP	Grooming pups	Maternal Behavior	Y	0.00694444	17.5
12	CD1	Trio	Shoebox	1	NB	Nest Building	Maternal Behavior	N	0.0555556	3.5
12	CD1	Trio	Shoebox	1	GP	Grooming pups	Maternal Behavior	Y	0	3.5
12	CD1	Trio	Shoebox	3	A	Aggression	General Acitivity	N	0	17.5
12	CD1	Trio	Shoebox	1	A	Aggression	General Acitivity	N	0	3.5
12	CD1	Trio	Shoebox	3	GS	Groom Self or adult	Maintenance	N	0.0625	17.5
12	CD1	Trio	Shoebox	1	UN	Unknown in nest	Unknown	Y	0.152778	3.5
12	CD1	Trio	Shoebox	1	U	Unknown	Unknown	N	0.0416667	3.5
12	CD1	Trio	Shoebox	3	U	Unknown	Unknown	N	0.131944	17.5
12	CD1	Trio	Shoebox	3	NB	Nest Building	Maternal Behavior	N	0	17.5
13	C57	Pair	18790	3	UN	Unknown in nest	Unknown	Y	0.295455	13
13	C57	Pair	18790	1	IC	Inactive contact with pups	Inactive	Y	0.0104167	5
13	C57	Pair	18790	3	NP	Nursing pups	Maternal Behavior	Y	0.0227273	13
13	C57	Pair	18790	1	IN	Inactive in Nest	Inactive	Y	0.489583	5
13	C57	Pair	18790	1	M	Maintenance	Maintenance	N	0.0729167	5
13	C57	Pair	18790	1	U	Unknown	Unknown	N	0.0208333	5
13	C57	Pair	18790	1	CIN	Corner inactivity	Inactive	N	0	5
13	C57	Pair	18790	1	UN	Unknown in nest	Unknown	Y	0.166667	5
13	C57	Pair	18790	3	U	Unknown	Unknown	N	0.0227273	13
13	C57	Pair	18790	3	CIN	Corner inactivity	Inactive	N	0	13
13	C57	Pair	18790	3	IN	Inactive in Nest	Inactive	Y	0.272727	13
13	C57	Pair	18790	1	A	Aggression	General Acitivity	N	0	5
13	C57	Pair	18790	3	RP	Retreive pup	Maternal Behavior	Y	0	13
13	C57	Pair	18790	1	GA	General Activity	General Acitivity	N	0.145833	5
13	C57	Pair	18790	3	GA	General Activity	General Acitivity	N	0.0227273	13
13	C57	Pair	18790	3	GP	Grooming pups	Maternal Behavior	Y	0	13
13	C57	Pair	18790	1	GP	Grooming pups	Maternal Behavior	Y	0	5
13	C57	Pair	18790	1	GS	Groom Self or adult	Maintenance	N	0.0520833	5
13	C57	Pair	18790	3	GS	Groom Self or adult	Maintenance	N	0.0454545	13
13	C57	Pair	18790	1	NB	Nest Building	Maternal Behavior	N	0.0208333	5
13	C57	Pair	18790	3	ST	Stereotypy	General Acitivity	N	0	13
13	C57	Pair	18790	3	A	Aggression	General Acitivity	N	0	13
13	C57	Pair	18790	1	INC	Inactive no contact with pups	Inactive	N	0.0104167	5
13	C57	Pair	18790	3	INC	Inactive no contact with pups	Inactive	N	0.0454545	13
13	C57	Pair	18790	1	NP	Nursing pups	Maternal Behavior	Y	0.0104167	5
13	C57	Pair	18790	1	ST	Stereotypy	General Acitivity	N	0	5
13	C57	Pair	18790	3	IC	Inactive contact with pups	Inactive	Y	0	13
13	C57	Pair	18790	3	NB	Nest Building	Maternal Behavior	N	0.0454545	13
13	C57	Pair	18790	1	RP	Retreive pup	Maternal Behavior	Y	0	5
13	C57	Pair	18790	3	M	Maintenance	Maintenance	N	0.227273	13
15	C57	Pair	Shoebox	1	M	Maintenance	Maintenance	N	0.0833333	2
15	C57	Pair	Shoebox	1	ST	Stereotypy	General Acitivity	N	0	2
15	C57	Pair	Shoebox	1	RP	Retreive pup	Maternal Behavior	Y	0.0104167	2
15	C57	Pair	Shoebox	3	RP	Retreive pup	Maternal Behavior	Y	0	16
15	C57	Pair	Shoebox	3	ST	Stereotypy	General Acitivity	N	0	16
15	C57	Pair	Shoebox	1	A	Aggression	General Acitivity	N	0	2
15	C57	Pair	Shoebox	1	IN	Inactive in Nest	Inactive	Y	0.5625	2
15	C57	Pair	Shoebox	3	IN	Inactive in Nest	Inactive	Y	0.427083	16
15	C57	Pair	Shoebox	3	GP	Grooming pups	Maternal Behavior	Y	0.0416667	16
15	C57	Pair	Shoebox	3	UN	Unknown in nest	Unknown	Y	0.0416667	16
15	C57	Pair	Shoebox	1	UN	Unknown in nest	Unknown	Y	0.15625	2
15	C57	Pair	Shoebox	3	IC	Inactive contact with pups	Inactive	Y	0.0104167	16
15	C57	Pair	Shoebox	3	M	Maintenance	Maintenance	N	0.15625	16
15	C57	Pair	Shoebox	3	U	Unknown	Unknown	N	0.0104167	16
15	C57	Pair	Shoebox	3	A	Aggression	General Acitivity	N	0	16
15	C57	Pair	Shoebox	1	GS	Groom Self or adult	Maintenance	N	0.03125	2
15	C57	Pair	Shoebox	3	GS	Groom Self or adult	Maintenance	N	0.104167	16
15	C57	Pair	Shoebox	3	NB	Nest Building	Maternal Behavior	N	0.03125	16
15	C57	Pair	Shoebox	1	NB	Nest Building	Maternal Behavior	N	0.0208333	2
15	C57	Pair	Shoebox	1	NP	Nursing pups	Maternal Behavior	Y	0	2
15	C57	Pair	Shoebox	1	IC	Inactive contact with pups	Inactive	Y	0	2
15	C57	Pair	Shoebox	3	NP	Nursing pups	Maternal Behavior	Y	0.0416667	16
15	C57	Pair	Shoebox	1	U	Unknown	Unknown	N	0	2
15	C57	Pair	Shoebox	1	GP	Grooming pups	Maternal Behavior	Y	0	2
15	C57	Pair	Shoebox	1	INC	Inactive no contact with pups	Inactive	N	0	2
15	C57	Pair	Shoebox	3	GA	General Activity	General Acitivity	N	0.125	16
15	C57	Pair	Shoebox	1	CIN	Corner inactivity	Inactive	N	0	2
15	C57	Pair	Shoebox	3	INC	Inactive no contact with pups	Inactive	N	0.0104167	16
15	C57	Pair	Shoebox	1	GA	General Activity	General Acitivity	N	0.135417	2
15	C57	Pair	Shoebox	3	CIN	Corner inactivity	Inactive	N	0	16
16	CD1	Pair	N10	1	GA	General Activity	General Acitivity	N	0.135417	3
16	CD1	Pair	N10	1	U	Unknown	Unknown	N	0.03125	3
16	CD1	Pair	N10	3	CIN	Corner inactivity	Inactive	N	0	17
16	CD1	Pair	N10	3	INC	Inactive no contact with pups	Inactive	N	0.0208333	17
16	CD1	Pair	N10	1	A	Aggression	General Acitivity	N	0	3
16	CD1	Pair	N10	3	NB	Nest Building	Maternal Behavior	N	0.0104167	17
16	CD1	Pair	N10	3	M	Maintenance	Maintenance	N	0.0833333	17
16	CD1	Pair	N10	3	GP	Grooming pups	Maternal Behavior	Y	0	17
16	CD1	Pair	N10	1	GP	Grooming pups	Maternal Behavior	Y	0.0104167	3
16	CD1	Pair	N10	3	GA	General Activity	General Acitivity	N	0.166667	17
16	CD1	Pair	N10	3	U	Unknown	Unknown	N	0.104167	17
16	CD1	Pair	N10	3	GS	Groom Self or adult	Maintenance	N	0.104167	17
16	CD1	Pair	N10	1	GS	Groom Self or adult	Maintenance	N	0.09375	3
16	CD1	Pair	N10	1	UN	Unknown in nest	Unknown	Y	0.15625	3
16	CD1	Pair	N10	3	UN	Unknown in nest	Unknown	Y	0.0416667	17
16	CD1	Pair	N10	1	NB	Nest Building	Maternal Behavior	N	0.0104167	3
16	CD1	Pair	N10	1	RP	Retreive pup	Maternal Behavior	Y	0	3
16	CD1	Pair	N10	3	RP	Retreive pup	Maternal Behavior	Y	0	17
16	CD1	Pair	N10	1	IN	Inactive in Nest	Inactive	Y	0.21875	3
16	CD1	Pair	N10	1	NP	Nursing pups	Maternal Behavior	Y	0.0625	3
16	CD1	Pair	N10	3	ST	Stereotypy	General Acitivity	N	0	17
16	CD1	Pair	N10	1	INC	Inactive no contact with pups	Inactive	N	0.0520833	3
16	CD1	Pair	N10	3	IN	Inactive in Nest	Inactive	Y	0.197917	17
16	CD1	Pair	N10	1	M	Maintenance	Maintenance	N	0.1875	3
16	CD1	Pair	N10	1	IC	Inactive contact with pups	Inactive	Y	0.0416667	3
16	CD1	Pair	N10	3	IC	Inactive contact with pups	Inactive	Y	0.177083	17
16	CD1	Pair	N10	1	ST	Stereotypy	General Acitivity	N	0	3
16	CD1	Pair	N10	3	NP	Nursing pups	Maternal Behavior	Y	0.09375	17
16	CD1	Pair	N10	3	A	Aggression	General Acitivity	N	0	17
16	CD1	Pair	N10	1	CIN	Corner inactivity	Inactive	N	0	3
18	CD1	Pair	Shoebox	3	U	Unknown	Unknown	N	0	17
18	CD1	Pair	Shoebox	3	M	Maintenance	Maintenance	N	0.0833333	17
18	CD1	Pair	Shoebox	1	U	Unknown	Unknown	N	0.0104167	3
18	CD1	Pair	Shoebox	3	GS	Groom Self or adult	Maintenance	N	0.09375	17
18	CD1	Pair	Shoebox	1	GS	Groom Self or adult	Maintenance	N	0.0520833	3
18	CD1	Pair	Shoebox	1	IC	Inactive contact with pups	Inactive	Y	0	3
18	CD1	Pair	Shoebox	3	IC	Inactive contact with pups	Inactive	Y	0.458333	17
18	CD1	Pair	Shoebox	3	INC	Inactive no contact with pups	Inactive	N	0.0208333	17
18	CD1	Pair	Shoebox	1	M	Maintenance	Maintenance	N	0.135417	3
18	CD1	Pair	Shoebox	1	NB	Nest Building	Maternal Behavior	N	0.03125	3
18	CD1	Pair	Shoebox	3	CIN	Corner inactivity	Inactive	N	0.0208333	17
18	CD1	Pair	Shoebox	1	ST	Stereotypy	General Acitivity	N	0	3
18	CD1	Pair	Shoebox	3	ST	Stereotypy	General Acitivity	N	0	17
18	CD1	Pair	Shoebox	1	NP	Nursing pups	Maternal Behavior	Y	0	3
18	CD1	Pair	Shoebox	1	INC	Inactive no contact with pups	Inactive	N	0.0729167	3
18	CD1	Pair	Shoebox	3	NP	Nursing pups	Maternal Behavior	Y	0.114583	17
18	CD1	Pair	Shoebox	1	UN	Unknown in nest	Unknown	Y	0.0729167	3
18	CD1	Pair	Shoebox	1	CIN	Corner inactivity	Inactive	N	0	3
18	CD1	Pair	Shoebox	3	A	Aggression	General Acitivity	N	0	17
18	CD1	Pair	Shoebox	1	A	Aggression	General Acitivity	N	0	3
18	CD1	Pair	Shoebox	3	NB	Nest Building	Maternal Behavior	N	0.0208333	17
18	CD1	Pair	Shoebox	3	GA	General Activity	General Acitivity	N	0.15625	17
18	CD1	Pair	Shoebox	3	IN	Inactive in Nest	Inactive	Y	0.0104167	17
18	CD1	Pair	Shoebox	1	IN	Inactive in Nest	Inactive	Y	0.520833	3
18	CD1	Pair	Shoebox	3	UN	Unknown in nest	Unknown	Y	0	17
18	CD1	Pair	Shoebox	3	GP	Grooming pups	Maternal Behavior	Y	0.0208333	17
18	CD1	Pair	Shoebox	1	GA	General Activity	General Acitivity	N	0.104167	3
18	CD1	Pair	Shoebox	3	RP	Retreive pup	Maternal Behavior	Y	0	17
18	CD1	Pair	Shoebox	1	RP	Retreive pup	Maternal Behavior	Y	0	3
18	CD1	Pair	Shoebox	1	GP	Grooming pups	Maternal Behavior	Y	0	3
2	CD1	Pair	18790	1	INC	Inactive no contact with pups	Inactive	N	0.0208333	4
2	CD1	Pair	18790	1	M	Maintenance	Maintenance	N	0.208333	4
2	CD1	Pair	18790	3	GS	Groom Self or adult	Maintenance	N	0.0543478	18
2	CD1	Pair	18790	1	ST	Stereotypy	General Acitivity	N	0	4
2	CD1	Pair	18790	1	GS	Groom Self or adult	Maintenance	N	0.0833333	4
2	CD1	Pair	18790	3	NB	Nest Building	Maternal Behavior	N	0	18
2	CD1	Pair	18790	1	NB	Nest Building	Maternal Behavior	N	0.0104167	4
2	CD1	Pair	18790	1	GA	General Activity	General Acitivity	N	0.0416667	4
2	CD1	Pair	18790	3	A	Aggression	General Acitivity	N	0	18
2	CD1	Pair	18790	3	M	Maintenance	Maintenance	N	0.0978261	18
2	CD1	Pair	18790	3	INC	Inactive no contact with pups	Inactive	N	0.0326087	18
2	CD1	Pair	18790	1	GP	Grooming pups	Maternal Behavior	Y	0.0208333	4
2	CD1	Pair	18790	1	IC	Inactive contact with pups	Inactive	Y	0.0520833	4
2	CD1	Pair	18790	3	IC	Inactive contact with pups	Inactive	Y	0.467391	18
2	CD1	Pair	18790	3	GA	General Activity	General Acitivity	N	0.163043	18
2	CD1	Pair	18790	1	RP	Retreive pup	Maternal Behavior	Y	0	4
2	CD1	Pair	18790	3	RP	Retreive pup	Maternal Behavior	Y	0	18
2	CD1	Pair	18790	1	A	Aggression	General Acitivity	N	0	4
2	CD1	Pair	18790	1	CIN	Corner inactivity	Inactive	N	0	4
2	CD1	Pair	18790	3	NP	Nursing pups	Maternal Behavior	Y	0.0869565	18
2	CD1	Pair	18790	3	CIN	Corner inactivity	Inactive	N	0	18
2	CD1	Pair	18790	1	U	Unknown	Unknown	N	0.0416667	4
2	CD1	Pair	18790	1	UN	Unknown in nest	Unknown	Y	0.104167	4
2	CD1	Pair	18790	3	ST	Stereotypy	General Acitivity	N	0	18
2	CD1	Pair	18790	3	GP	Grooming pups	Maternal Behavior	Y	0.0217391	18
2	CD1	Pair	18790	1	IN	Inactive in Nest	Inactive	Y	0.354167	4
2	CD1	Pair	18790	3	UN	Unknown in nest	Unknown	Y	0	18
2	CD1	Pair	18790	3	U	Unknown	Unknown	N	0.076087	18
2	CD1	Pair	18790	3	IN	Inactive in Nest	Inactive	Y	0	18
2	CD1	Pair	18790	1	NP	Nursing pups	Maternal Behavior	Y	0.0625	4
21	C57	Trio	1291	3	A	Aggression	General Acitivity	N	0	17
21	C57	Trio	1291	3	IC	Inactive contact with pups	Inactive	Y	0.0555556	17
21	C57	Trio	1291	3	ST	Stereotypy	General Acitivity	N	0	17
21	C57	Trio	1291	1	INC	Inactive no contact with pups	Inactive	N	0.0277778	3
21	C57	Trio	1291	1	ST	Stereotypy	General Acitivity	N	0	3
21	C57	Trio	1291	3	GS	Groom Self or adult	Maintenance	N	0.0416667	17
21	C57	Trio	1291	1	GS	Groom Self or adult	Maintenance	N	0.0277778	3
21	C57	Trio	1291	3	M	Maintenance	Maintenance	N	0.104167	17
21	C57	Trio	1291	3	UN	Unknown in nest	Unknown	Y	0.104167	17
21	C57	Trio	1291	1	UN	Unknown in nest	Unknown	Y	0.395833	3
21	C57	Trio	1291	1	CIN	Corner inactivity	Inactive	N	0	3
21	C57	Trio	1291	1	NP	Nursing pups	Maternal Behavior	Y	0	3
21	C57	Trio	1291	1	IC	Inactive contact with pups	Inactive	Y	0	3
21	C57	Trio	1291	1	A	Aggression	General Acitivity	N	0	3
21	C57	Trio	1291	3	GA	General Activity	General Acitivity	N	0.208333	17
21	C57	Trio	1291	1	GA	General Activity	General Acitivity	N	0.0694444	3
21	C57	Trio	1291	1	U	Unknown	Unknown	N	0.0486111	3
21	C57	Trio	1291	3	U	Unknown	Unknown	N	0.0416667	17
21	C57	Trio	1291	3	IN	Inactive in Nest	Inactive	Y	0.277778	17
21	C57	Trio	1291	3	GP	Grooming pups	Maternal Behavior	Y	0.00694444	17
21	C57	Trio	1291	3	RP	Retreive pup	Maternal Behavior	Y	0	17
21	C57	Trio	1291	1	IN	Inactive in Nest	Inactive	Y	0.305556	3
21	C57	Trio	1291	1	RP	Retreive pup	Maternal Behavior	Y	0	3
21	C57	Trio	1291	3	NP	Nursing pups	Maternal Behavior	Y	0.0902778	17
21	C57	Trio	1291	1	M	Maintenance	Maintenance	N	0.0972222	3
21	C57	Trio	1291	3	NB	Nest Building	Maternal Behavior	N	0.0277778	17
21	C57	Trio	1291	1	NB	Nest Building	Maternal Behavior	N	0.0277778	3
21	C57	Trio	1291	3	INC	Inactive no contact with pups	Inactive	N	0.0416667	17
21	C57	Trio	1291	1	GP	Grooming pups	Maternal Behavior	Y	0	3
21	C57	Trio	1291	3	CIN	Corner inactivity	Inactive	N	0	17
23	C57	Trio	18790	1	NP	Nursing pups	Maternal Behavior	Y	0	3
23	C57	Trio	18790	3	ST	Stereotypy	General Acitivity	N	0	17
23	C57	Trio	18790	1	ST	Stereotypy	General Acitivity	N	0	3
23	C57	Trio	18790	1	RP	Retreive pup	Maternal Behavior	Y	0	3
23	C57	Trio	18790	1	IN	Inactive in Nest	Inactive	Y	0.375	3
23	C57	Trio	18790	1	CIN	Corner inactivity	Inactive	N	0	3
23	C57	Trio	18790	3	CIN	Corner inactivity	Inactive	N	0	17
23	C57	Trio	18790	3	IC	Inactive contact with pups	Inactive	Y	0.0972222	17
23	C57	Trio	18790	1	IC	Inactive contact with pups	Inactive	Y	0.0138889	3
23	C57	Trio	18790	3	RP	Retreive pup	Maternal Behavior	Y	0	17
23	C57	Trio	18790	3	GP	Grooming pups	Maternal Behavior	Y	0.0208333	17
23	C57	Trio	18790	1	INC	Inactive no contact with pups	Inactive	N	0.0208333	3
23	C57	Trio	18790	3	NP	Nursing pups	Maternal Behavior	Y	0.0347222	17
23	C57	Trio	18790	3	GA	General Activity	General Acitivity	N	0.0833333	17
23	C57	Trio	18790	1	GA	General Activity	General Acitivity	N	0.104167	3
23	C57	Trio	18790	1	U	Unknown	Unknown	N	0.0277778	3
23	C57	Trio	18790	3	NB	Nest Building	Maternal Behavior	N	0	17
23	C57	Trio	18790	1	NB	Nest Building	Maternal Behavior	N	0	3
23	C57	Trio	18790	3	INC	Inactive no contact with pups	Inactive	N	0.0208333	17
23	C57	Trio	18790	1	GP	Grooming pups	Maternal Behavior	Y	0	3
23	C57	Trio	18790	3	U	Unknown	Unknown	N	0.0902778	17
23	C57	Trio	18790	3	GS	Groom Self or adult	Maintenance	N	0.0694444	17
23	C57	Trio	18790	1	M	Maintenance	Maintenance	N	0.145833	3
23	C57	Trio	18790	3	M	Maintenance	Maintenance	N	0.159722	17
23	C57	Trio	18790	1	GS	Groom Self or adult	Maintenance	N	0.0347222	3
23	C57	Trio	18790	3	UN	Unknown in nest	Unknown	Y	0.159722	17
23	C57	Trio	18790	3	IN	Inactive in Nest	Inactive	Y	0.263889	17
23	C57	Trio	18790	1	A	Aggression	General Acitivity	N	0	3
23	C57	Trio	18790	1	UN	Unknown in nest	Unknown	Y	0.277778	3
23	C57	Trio	18790	3	A	Aggression	General Acitivity	N	0	17
24	CD1	Trio	Shoebox	1	GA	General Activity	General Acitivity	N	0.0833333	2.5
24	CD1	Trio	Shoebox	3	GS	Groom Self or adult	Maintenance	N	0.0972222	16.5
24	CD1	Trio	Shoebox	1	IC	Inactive contact with pups	Inactive	Y	0.0208333	2.5
24	CD1	Trio	Shoebox	3	IC	Inactive contact with pups	Inactive	Y	0.25	16.5
24	CD1	Trio	Shoebox	3	GA	General Activity	General Acitivity	N	0.138889	16.5
24	CD1	Trio	Shoebox	1	GS	Groom Self or adult	Maintenance	N	0.0902778	2.5
24	CD1	Trio	Shoebox	1	GP	Grooming pups	Maternal Behavior	Y	0.00694444	2.5
24	CD1	Trio	Shoebox	1	NB	Nest Building	Maternal Behavior	N	0.0625	2.5
24	CD1	Trio	Shoebox	1	A	Aggression	General Acitivity	N	0	2.5
24	CD1	Trio	Shoebox	3	GP	Grooming pups	Maternal Behavior	Y	0.0138889	16.5
24	CD1	Trio	Shoebox	3	M	Maintenance	Maintenance	N	0.152778	16.5
24	CD1	Trio	Shoebox	1	M	Maintenance	Maintenance	N	0.145833	2.5
24	CD1	Trio	Shoebox	3	RP	Retreive pup	Maternal Behavior	Y	0	16.5
24	CD1	Trio	Shoebox	1	RP	Retreive pup	Maternal Behavior	Y	0.0694444	2.5
24	CD1	Trio	Shoebox	1	NP	Nursing pups	Maternal Behavior	Y	0.0555556	2.5
24	CD1	Trio	Shoebox	3	A	Aggression	General Acitivity	N	0	16.5
24	CD1	Trio	Shoebox	3	NB	Nest Building	Maternal Behavior	N	0	16.5
24	CD1	Trio	Shoebox	1	INC	Inactive no contact with pups	Inactive	N	0.0972222	2.5
24	CD1	Trio	Shoebox	3	CIN	Corner inactivity	Inactive	N	0.0138889	16.5
24	CD1	Trio	Shoebox	3	UN	Unknown in nest	Unknown	Y	0	16.5
24	CD1	Trio	Shoebox	1	UN	Unknown in nest	Unknown	Y	0.0972222	2.5
24	CD1	Trio	Shoebox	3	IN	Inactive in Nest	Inactive	Y	0.0138889	16.5
24	CD1	Trio	Shoebox	3	INC	Inactive no contact with pups	Inactive	N	0.0625	16.5
24	CD1	Trio	Shoebox	1	U	Unknown	Unknown	N	0.0416667	2.5
24	CD1	Trio	Shoebox	3	U	Unknown	Unknown	N	0.0694444	16.5
24	CD1	Trio	Shoebox	3	NP	Nursing pups	Maternal Behavior	Y	0.1875	16.5
24	CD1	Trio	Shoebox	3	ST	Stereotypy	General Acitivity	N	0	16.5
24	CD1	Trio	Shoebox	1	ST	Stereotypy	General Acitivity	N	0	2.5
24	CD1	Trio	Shoebox	1	IN	Inactive in Nest	Inactive	Y	0.222222	2.5
24	CD1	Trio	Shoebox	1	CIN	Corner inactivity	Inactive	N	0.00694444	2.5
25	CD1	Pair	N10	1	ST	Stereotypy	General Acitivity	N	0	5
25	CD1	Pair	N10	3	GP	Grooming pups	Maternal Behavior	Y	0.0104167	19
25	CD1	Pair	N10	1	GP	Grooming pups	Maternal Behavior	Y	0.0104167	5
25	CD1	Pair	N10	3	UN	Unknown in nest	Unknown	Y	0.0416667	19
25	CD1	Pair	N10	3	A	Aggression	General Acitivity	N	0	19
25	CD1	Pair	N10	1	A	Aggression	General Acitivity	N	0	5
25	CD1	Pair	N10	3	ST	Stereotypy	General Acitivity	N	0	19
25	CD1	Pair	N10	1	GA	General Activity	General Acitivity	N	0.0729167	5
25	CD1	Pair	N10	3	GA	General Activity	General Acitivity	N	0.239583	19
25	CD1	Pair	N10	1	INC	Inactive no contact with pups	Inactive	N	0.0625	5
25	CD1	Pair	N10	1	NP	Nursing pups	Maternal Behavior	Y	0.09375	5
25	CD1	Pair	N10	3	NP	Nursing pups	Maternal Behavior	Y	0.0104167	19
25	CD1	Pair	N10	1	GS	Groom Self or adult	Maintenance	N	0.0104167	5
25	CD1	Pair	N10	3	GS	Groom Self or adult	Maintenance	N	0.0729167	19
25	CD1	Pair	N10	1	U	Unknown	Unknown	N	0.0208333	5
25	CD1	Pair	N10	3	NB	Nest Building	Maternal Behavior	N	0.0208333	19
25	CD1	Pair	N10	1	NB	Nest Building	Maternal Behavior	N	0.0729167	5
25	CD1	Pair	N10	3	U	Unknown	Unknown	N	0.0729167	19
25	CD1	Pair	N10	3	INC	Inactive no contact with pups	Inactive	N	0.0729167	19
25	CD1	Pair	N10	1	CIN	Corner inactivity	Inactive	N	0	5
25	CD1	Pair	N10	3	M	Maintenance	Maintenance	N	0.09375	19
25	CD1	Pair	N10	1	IN	Inactive in Nest	Inactive	Y	0.364583	5
25	CD1	Pair	N10	3	RP	Retreive pup	Maternal Behavior	Y	0	19
25	CD1	Pair	N10	1	IC	Inactive contact with pups	Inactive	Y	0	5
25	CD1	Pair	N10	1	UN	Unknown in nest	Unknown	Y	0.177083	5
25	CD1	Pair	N10	3	CIN	Corner inactivity	Inactive	N	0.0208333	19
25	CD1	Pair	N10	1	RP	Retreive pup	Maternal Behavior	Y	0	5
25	CD1	Pair	N10	1	M	Maintenance	Maintenance	N	0.114583	5
25	CD1	Pair	N10	3	IN	Inactive in Nest	Inactive	Y	0	19
25	CD1	Pair	N10	3	IC	Inactive contact with pups	Inactive	Y	0.34375	19
26	C57	Pair	18790	1	RP	Retreive pup	Maternal Behavior	Y	0	3
26	C57	Pair	18790	1	INC	Inactive no contact with pups	Inactive	N	0.03125	3
26	C57	Pair	18790	1	IN	Inactive in Nest	Inactive	Y	0.322917	3
26	C57	Pair	18790	1	A	Aggression	General Acitivity	N	0	3
26	C57	Pair	18790	3	M	Maintenance	Maintenance	N	0.163043	18
26	C57	Pair	18790	3	INC	Inactive no contact with pups	Inactive	N	0.0434783	18
26	C57	Pair	18790	1	NB	Nest Building	Maternal Behavior	N	0	3
26	C57	Pair	18790	3	NB	Nest Building	Maternal Behavior	N	0.0217391	18
26	C57	Pair	18790	1	GA	General Activity	General Acitivity	N	0.09375	3
26	C57	Pair	18790	3	A	Aggression	General Acitivity	N	0	18
26	C57	Pair	18790	3	RP	Retreive pup	Maternal Behavior	Y	0	18
26	C57	Pair	18790	1	NP	Nursing pups	Maternal Behavior	Y	0.0104167	3
26	C57	Pair	18790	3	NP	Nursing pups	Maternal Behavior	Y	0.0434783	18
26	C57	Pair	18790	1	GS	Groom Self or adult	Maintenance	N	0.125	3
26	C57	Pair	18790	3	GS	Groom Self or adult	Maintenance	N	0.0652174	18
26	C57	Pair	18790	3	IC	Inactive contact with pups	Inactive	Y	0.0217391	18
26	C57	Pair	18790	1	IC	Inactive contact with pups	Inactive	Y	0	3
26	C57	Pair	18790	3	GA	General Activity	General Acitivity	N	0.119565	18
26	C57	Pair	18790	3	GP	Grooming pups	Maternal Behavior	Y	0.0217391	18
26	C57	Pair	18790	3	U	Unknown	Unknown	N	0.0869565	18
26	C57	Pair	18790	1	ST	Stereotypy	General Acitivity	N	0	3
26	C57	Pair	18790	3	CIN	Corner inactivity	Inactive	N	0	18
26	C57	Pair	18790	1	GP	Grooming pups	Maternal Behavior	Y	0	3
26	C57	Pair	18790	1	U	Unknown	Unknown	N	0.09375	3
26	C57	Pair	18790	3	UN	Unknown in nest	Unknown	Y	0.173913	18
26	C57	Pair	18790	1	UN	Unknown in nest	Unknown	Y	0.208333	3
26	C57	Pair	18790	3	ST	Stereotypy	General Acitivity	N	0	18
26	C57	Pair	18790	3	IN	Inactive in Nest	Inactive	Y	0.23913	18
26	C57	Pair	18790	1	CIN	Corner inactivity	Inactive	N	0	3
26	C57	Pair	18790	1	M	Maintenance	Maintenance	N	0.114583	3
27	CD1	Pair	Shoebox	3	GS	Groom Self or adult	Maintenance	N	0.104167	18
27	CD1	Pair	Shoebox	1	NP	Nursing pups	Maternal Behavior	Y	0.0208333	4
27	CD1	Pair	Shoebox	3	NP	Nursing pups	Maternal Behavior	Y	0.0833333	18
27	CD1	Pair	Shoebox	1	GP	Grooming pups	Maternal Behavior	Y	0	4
27	CD1	Pair	Shoebox	3	IC	Inactive contact with pups	Inactive	Y	0.333333	18
27	CD1	Pair	Shoebox	1	U	Unknown	Unknown	N	0.0416667	4
27	CD1	Pair	Shoebox	1	GS	Groom Self or adult	Maintenance	N	0.0833333	4
27	CD1	Pair	Shoebox	1	NB	Nest Building	Maternal Behavior	N	0.0416667	4
27	CD1	Pair	Shoebox	3	M	Maintenance	Maintenance	N	0.145833	18
27	CD1	Pair	Shoebox	3	CIN	Corner inactivity	Inactive	N	0	18
27	CD1	Pair	Shoebox	1	IC	Inactive contact with pups	Inactive	Y	0	4
27	CD1	Pair	Shoebox	3	U	Unknown	Unknown	N	0.114583	18
27	CD1	Pair	Shoebox	3	GP	Grooming pups	Maternal Behavior	Y	0.0104167	18
27	CD1	Pair	Shoebox	1	IN	Inactive in Nest	Inactive	Y	0.427083	4
27	CD1	Pair	Shoebox	1	A	Aggression	General Acitivity	N	0	4
27	CD1	Pair	Shoebox	3	NB	Nest Building	Maternal Behavior	N	0.0104167	18
27	CD1	Pair	Shoebox	1	UN	Unknown in nest	Unknown	Y	0.03125	4
27	CD1	Pair	Shoebox	3	UN	Unknown in nest	Unknown	Y	0	18
27	CD1	Pair	Shoebox	1	INC	Inactive no contact with pups	Inactive	N	0.0625	4
27	CD1	Pair	Shoebox	1	RP	Retreive pup	Maternal Behavior	Y	0	4
27	CD1	Pair	Shoebox	1	CIN	Corner inactivity	Inactive	N	0	4
27	CD1	Pair	Shoebox	3	INC	Inactive no contact with pups	Inactive	N	0.0520833	18
27	CD1	Pair	Shoebox	3	IN	Inactive in Nest	Inactive	Y	0.03125	18
27	CD1	Pair	Shoebox	3	ST	Stereotypy	General Acitivity	N	0	18
27	CD1	Pair	Shoebox	1	ST	Stereotypy	General Acitivity	N	0	4
27	CD1	Pair	Shoebox	1	GA	General Activity	General Acitivity	N	0.0416667	4
27	CD1	Pair	Shoebox	3	GA	General Activity	General Acitivity	N	0.114583	18
27	CD1	Pair	Shoebox	3	A	Aggression	General Acitivity	N	0	18
27	CD1	Pair	Shoebox	3	RP	Retreive pup	Maternal Behavior	Y	0	18
27	CD1	Pair	Shoebox	1	M	Maintenance	Maintenance	N	0.25	4
29	CD1	Trio	1291	1	U	Unknown	Unknown	N	0.104167	3.5
29	CD1	Trio	1291	1	NB	Nest Building	Maternal Behavior	N	0.0972222	3.5
29	CD1	Trio	1291	3	GS	Groom Self or adult	Maintenance	N	0.0555556	17.5
29	CD1	Trio	1291	1	GS	Groom Self or adult	Maintenance	N	0.0347222	3.5
29	CD1	Trio	1291	1	GA	General Activity	General Acitivity	N	0.0902778	3.5
29	CD1	Trio	1291	3	RP	Retreive pup	Maternal Behavior	Y	0	17.5
29	CD1	Trio	1291	1	INC	Inactive no contact with pups	Inactive	N	0	3.5
29	CD1	Trio	1291	3	U	Unknown	Unknown	N	0.118056	17.5
29	CD1	Trio	1291	1	UN	Unknown in nest	Unknown	Y	0.277778	3.5
29	CD1	Trio	1291	3	UN	Unknown in nest	Unknown	Y	0.145833	17.5
29	CD1	Trio	1291	1	IN	Inactive in Nest	Inactive	Y	0.256944	3.5
29	CD1	Trio	1291	3	INC	Inactive no contact with pups	Inactive	N	0.0763889	17.5
29	CD1	Trio	1291	3	IN	Inactive in Nest	Inactive	Y	0.138889	17.5
29	CD1	Trio	1291	1	GP	Grooming pups	Maternal Behavior	Y	0	3.5
29	CD1	Trio	1291	3	GP	Grooming pups	Maternal Behavior	Y	0.0138889	17.5
29	CD1	Trio	1291	1	RP	Retreive pup	Maternal Behavior	Y	0	3.5
29	CD1	Trio	1291	1	ST	Stereotypy	General Acitivity	N	0	3.5
29	CD1	Trio	1291	3	CIN	Corner inactivity	Inactive	N	0	17.5
29	CD1	Trio	1291	3	NP	Nursing pups	Maternal Behavior	Y	0.0763889	17.5
29	CD1	Trio	1291	1	NP	Nursing pups	Maternal Behavior	Y	0.0277778	3.5
29	CD1	Trio	1291	3	M	Maintenance	Maintenance	N	0.118056	17.5
29	CD1	Trio	1291	1	CIN	Corner inactivity	Inactive	N	0	3.5
29	CD1	Trio	1291	1	M	Maintenance	Maintenance	N	0.104167	3.5
29	CD1	Trio	1291	3	IC	Inactive contact with pups	Inactive	Y	0.118056	17.5
29	CD1	Trio	1291	1	IC	Inactive contact with pups	Inactive	Y	0.00694444	3.5
29	CD1	Trio	1291	3	GA	General Activity	General Acitivity	N	0.125	17.5
29	CD1	Trio	1291	3	NB	Nest Building	Maternal Behavior	N	0.0138889	17.5
29	CD1	Trio	1291	3	A	Aggression	General Acitivity	N	0	17.5
29	CD1	Trio	1291	1	A	Aggression	General Acitivity	N	0	3.5
29	CD1	Trio	1291	3	ST	Stereotypy	General Acitivity	N	0	17.5
30	C57	Trio	Shoebox	3	ST	Stereotypy	General Acitivity	N	0	19
30	C57	Trio	Shoebox	3	A	Aggression	General Acitivity	N	0	19
30	C57	Trio	Shoebox	3	IN	Inactive in Nest	Inactive	Y	0.0763889	19
30	C57	Trio	Shoebox	3	GS	Groom Self or adult	Maintenance	N	0.104167	19
30	C57	Trio	Shoebox	1	GS	Groom Self or adult	Maintenance	N	0.0694444	5
30	C57	Trio	Shoebox	3	CIN	Corner inactivity	Inactive	N	0	19
30	C57	Trio	Shoebox	3	NP	Nursing pups	Maternal Behavior	Y	0.0486111	19
30	C57	Trio	Shoebox	1	GP	Grooming pups	Maternal Behavior	Y	0	5
30	C57	Trio	Shoebox	1	ST	Stereotypy	General Acitivity	N	0	5
30	C57	Trio	Shoebox	1	UN	Unknown in nest	Unknown	Y	0.159722	5
30	C57	Trio	Shoebox	3	GP	Grooming pups	Maternal Behavior	Y	0	19
30	C57	Trio	Shoebox	1	IN	Inactive in Nest	Inactive	Y	0.430556	5
30	C57	Trio	Shoebox	3	UN	Unknown in nest	Unknown	Y	0.0486111	19
30	C57	Trio	Shoebox	1	A	Aggression	General Acitivity	N	0	5
30	C57	Trio	Shoebox	1	NP	Nursing pups	Maternal Behavior	Y	0.0208333	5
30	C57	Trio	Shoebox	1	RP	Retreive pup	Maternal Behavior	Y	0	5
30	C57	Trio	Shoebox	1	CIN	Corner inactivity	Inactive	N	0	5
30	C57	Trio	Shoebox	1	INC	Inactive no contact with pups	Inactive	N	0.00694444	5
30	C57	Trio	Shoebox	3	M	Maintenance	Maintenance	N	0.138889	19
30	C57	Trio	Shoebox	3	INC	Inactive no contact with pups	Inactive	N	0.0208333	19
30	C57	Trio	Shoebox	1	M	Maintenance	Maintenance	N	0.111111	5
30	C57	Trio	Shoebox	1	IC	Inactive contact with pups	Inactive	Y	0.00694444	5
30	C57	Trio	Shoebox	1	NB	Nest Building	Maternal Behavior	N	0.0347222	5
30	C57	Trio	Shoebox	3	IC	Inactive contact with pups	Inactive	Y	0.263889	19
30	C57	Trio	Shoebox	3	RP	Retreive pup	Maternal Behavior	Y	0	19
30	C57	Trio	Shoebox	3	GA	General Activity	General Acitivity	N	0.215278	19
30	C57	Trio	Shoebox	3	NB	Nest Building	Maternal Behavior	N	0.0138889	19
30	C57	Trio	Shoebox	1	GA	General Activity	General Acitivity	N	0.138889	5
30	C57	Trio	Shoebox	1	U	Unknown	Unknown	N	0.0208333	5
30	C57	Trio	Shoebox	3	U	Unknown	Unknown	N	0.0694444	19
31	CD1	Trio	N10	3	INC	Inactive no contact with pups	Inactive	N	0.0486111	16.5
31	CD1	Trio	N10	1	U	Unknown	Unknown	N	0.0763889	2.5
31	CD1	Trio	N10	1	A	Aggression	General Acitivity	N	0	2.5
31	CD1	Trio	N10	1	ST	Stereotypy	General Acitivity	N	0	2.5
31	CD1	Trio	N10	1	INC	Inactive no contact with pups	Inactive	N	0.0486111	2.5
31	CD1	Trio	N10	1	UN	Unknown in nest	Unknown	Y	0.243056	2.5
31	CD1	Trio	N10	3	UN	Unknown in nest	Unknown	Y	0	16.5
31	CD1	Trio	N10	3	CIN	Corner inactivity	Inactive	N	0.0138889	16.5
31	CD1	Trio	N10	1	IC	Inactive contact with pups	Inactive	Y	0	2.5
31	CD1	Trio	N10	1	GP	Grooming pups	Maternal Behavior	Y	0.00694444	2.5
31	CD1	Trio	N10	3	GP	Grooming pups	Maternal Behavior	Y	0.0208333	16.5
31	CD1	Trio	N10	3	IC	Inactive contact with pups	Inactive	Y	0.319444	16.5
31	CD1	Trio	N10	1	CIN	Corner inactivity	Inactive	N	0	2.5
31	CD1	Trio	N10	1	RP	Retreive pup	Maternal Behavior	Y	0	2.5
31	CD1	Trio	N10	3	RP	Retreive pup	Maternal Behavior	Y	0	16.5
31	CD1	Trio	N10	3	ST	Stereotypy	General Acitivity	N	0	16.5
31	CD1	Trio	N10	3	M	Maintenance	Maintenance	N	0.0555556	16.5
31	CD1	Trio	N10	1	M	Maintenance	Maintenance	N	0.0972222	2.5
31	CD1	Trio	N10	1	IN	Inactive in Nest	Inactive	Y	0.256944	2.5
31	CD1	Trio	N10	1	NP	Nursing pups	Maternal Behavior	Y	0.0416667	2.5
31	CD1	Trio	N10	1	GA	General Activity	General Acitivity	N	0.118056	2.5
31	CD1	Trio	N10	3	GA	General Activity	General Acitivity	N	0.0902778	16.5
31	CD1	Trio	N10	3	U	Unknown	Unknown	N	0.284722	16.5
31	CD1	Trio	N10	1	NB	Nest Building	Maternal Behavior	N	0.0694444	2.5
31	CD1	Trio	N10	3	NB	Nest Building	Maternal Behavior	N	0.0208333	16.5
31	CD1	Trio	N10	3	GS	Groom Self or adult	Maintenance	N	0.0763889	16.5
31	CD1	Trio	N10	3	A	Aggression	General Acitivity	N	0	16.5
31	CD1	Trio	N10	3	NP	Nursing pups	Maternal Behavior	Y	0.0694444	16.5
31	CD1	Trio	N10	3	IN	Inactive in Nest	Inactive	Y	0	16.5
31	CD1	Trio	N10	1	GS	Groom Self or adult	Maintenance	N	0.0416667	2.5
32	C57	Trio	18790	3	NP	Nursing pups	Maternal Behavior	Y	0.0638298	18.5
32	C57	Trio	18790	1	GP	Grooming pups	Maternal Behavior	Y	0	4.5
32	C57	Trio	18790	3	GP	Grooming pups	Maternal Behavior	Y	0.0212766	18.5
32	C57	Trio	18790	3	M	Maintenance	Maintenance	N	0.148936	18.5
32	C57	Trio	18790	3	GS	Groom Self or adult	Maintenance	N	0.0567376	18.5
32	C57	Trio	18790	1	NB	Nest Building	Maternal Behavior	N	0.0138889	4.5
32	C57	Trio	18790	1	M	Maintenance	Maintenance	N	0.173611	4.5
32	C57	Trio	18790	3	RP	Retreive pup	Maternal Behavior	Y	0	18.5
32	C57	Trio	18790	1	RP	Retreive pup	Maternal Behavior	Y	0	4.5
32	C57	Trio	18790	3	U	Unknown	Unknown	N	0.141844	18.5
32	C57	Trio	18790	1	NP	Nursing pups	Maternal Behavior	Y	0.0208333	4.5
32	C57	Trio	18790	1	GS	Groom Self or adult	Maintenance	N	0.0416667	4.5
32	C57	Trio	18790	3	IC	Inactive contact with pups	Inactive	Y	0.269504	18.5
32	C57	Trio	18790	1	IC	Inactive contact with pups	Inactive	Y	0	4.5
32	C57	Trio	18790	1	U	Unknown	Unknown	N	0.118056	4.5
32	C57	Trio	18790	3	GA	General Activity	General Acitivity	N	0.0921986	18.5
32	C57	Trio	18790	1	GA	General Activity	General Acitivity	N	0.111111	4.5
32	C57	Trio	18790	1	ST	Stereotypy	General Acitivity	N	0	4.5
32	C57	Trio	18790	3	ST	Stereotypy	General Acitivity	N	0	18.5
32	C57	Trio	18790	1	INC	Inactive no contact with pups	Inactive	N	0.0138889	4.5
32	C57	Trio	18790	3	INC	Inactive no contact with pups	Inactive	N	0.0070922	18.5
32	C57	Trio	18790	3	NB	Nest Building	Maternal Behavior	N	0	18.5
32	C57	Trio	18790	3	IN	Inactive in Nest	Inactive	Y	0.035461	18.5
32	C57	Trio	18790	1	CIN	Corner inactivity	Inactive	N	0	4.5
32	C57	Trio	18790	3	CIN	Corner inactivity	Inactive	N	0	18.5
32	C57	Trio	18790	1	A	Aggression	General Acitivity	N	0	4.5
32	C57	Trio	18790	3	A	Aggression	General Acitivity	N	0	18.5
32	C57	Trio	18790	1	UN	Unknown in nest	Unknown	Y	0.222222	4.5
32	C57	Trio	18790	1	IN	Inactive in Nest	Inactive	Y	0.284722	4.5
32	C57	Trio	18790	3	UN	Unknown in nest	Unknown	Y	0.163121	18.5
35	CD1	Pair	1291	1	A	Aggression	General Acitivity	N	0	8
35	CD1	Pair	1291	3	IC	Inactive contact with pups	Inactive	Y	0.104167	17
35	CD1	Pair	1291	3	RP	Retreive pup	Maternal Behavior	Y	0	17
35	CD1	Pair	1291	1	RP	Retreive pup	Maternal Behavior	Y	0	8
35	CD1	Pair	1291	1	NP	Nursing pups	Maternal Behavior	Y	0.114583	8
35	CD1	Pair	1291	1	IC	Inactive contact with pups	Inactive	Y	0.135417	8
35	CD1	Pair	1291	3	UN	Unknown in nest	Unknown	Y	0.21875	17
35	CD1	Pair	1291	3	NP	Nursing pups	Maternal Behavior	Y	0.0520833	17
35	CD1	Pair	1291	1	NB	Nest Building	Maternal Behavior	N	0.0104167	8
35	CD1	Pair	1291	1	GA	General Activity	General Acitivity	N	0.135417	8
35	CD1	Pair	1291	3	U	Unknown	Unknown	N	0.0833333	17
35	CD1	Pair	1291	3	M	Maintenance	Maintenance	N	0.166667	17
35	CD1	Pair	1291	1	M	Maintenance	Maintenance	N	0.125	8
35	CD1	Pair	1291	1	INC	Inactive no contact with pups	Inactive	N	0.104167	8
35	CD1	Pair	1291	3	INC	Inactive no contact with pups	Inactive	N	0.135417	17
35	CD1	Pair	1291	3	GA	General Activity	General Acitivity	N	0.03125	17
35	CD1	Pair	1291	1	U	Unknown	Unknown	N	0.114583	8
35	CD1	Pair	1291	3	GS	Groom Self or adult	Maintenance	N	0.104167	17
35	CD1	Pair	1291	3	GP	Grooming pups	Maternal Behavior	Y	0.0104167	17
35	CD1	Pair	1291	1	UN	Unknown in nest	Unknown	Y	0.0729167	8
35	CD1	Pair	1291	1	GS	Groom Self or adult	Maintenance	N	0.03125	8
35	CD1	Pair	1291	3	CIN	Corner inactivity	Inactive	N	0	17
35	CD1	Pair	1291	3	A	Aggression	General Acitivity	N	0	17
35	CD1	Pair	1291	1	IN	Inactive in Nest	Inactive	Y	0.104167	8
35	CD1	Pair	1291	3	IN	Inactive in Nest	Inactive	Y	0.0729167	17
35	CD1	Pair	1291	3	NB	Nest Building	Maternal Behavior	N	0.0208333	17
35	CD1	Pair	1291	1	ST	Stereotypy	General Acitivity	N	0	8
35	CD1	Pair	1291	1	GP	Grooming pups	Maternal Behavior	Y	0.0416667	8
35	CD1	Pair	1291	1	CIN	Corner inactivity	Inactive	N	0.0104167	8
35	CD1	Pair	1291	3	ST	Stereotypy	General Acitivity	N	0	17
36	C57	Pair	Shoebox	3	GA	General Activity	General Acitivity	N	0.135417	16
36	C57	Pair	Shoebox	1	IN	Inactive in Nest	Inactive	Y	0.385417	2
36	C57	Pair	Shoebox	3	INC	Inactive no contact with pups	Inactive	N	0.0104167	16
36	C57	Pair	Shoebox	3	M	Maintenance	Maintenance	N	0.145833	16
36	C57	Pair	Shoebox	1	M	Maintenance	Maintenance	N	0.125	2
36	C57	Pair	Shoebox	3	IN	Inactive in Nest	Inactive	Y	0.25	16
36	C57	Pair	Shoebox	3	NB	Nest Building	Maternal Behavior	N	0.03125	16
36	C57	Pair	Shoebox	3	NP	Nursing pups	Maternal Behavior	Y	0.09375	16
36	C57	Pair	Shoebox	1	NP	Nursing pups	Maternal Behavior	Y	0.0104167	2
36	C57	Pair	Shoebox	1	GA	General Activity	General Acitivity	N	0.125	2
36	C57	Pair	Shoebox	1	NB	Nest Building	Maternal Behavior	N	0.03125	2
36	C57	Pair	Shoebox	1	GP	Grooming pups	Maternal Behavior	Y	0	2
36	C57	Pair	Shoebox	1	INC	Inactive no contact with pups	Inactive	N	0	2
36	C57	Pair	Shoebox	1	U	Unknown	Unknown	N	0.0104167	2
36	C57	Pair	Shoebox	3	GP	Grooming pups	Maternal Behavior	Y	0.0625	16
36	C57	Pair	Shoebox	3	IC	Inactive contact with pups	Inactive	Y	0.135417	16
36	C57	Pair	Shoebox	1	IC	Inactive contact with pups	Inactive	Y	0	2
36	C57	Pair	Shoebox	3	U	Unknown	Unknown	N	0.0104167	16
36	C57	Pair	Shoebox	1	A	Aggression	General Acitivity	N	0	2
36	C57	Pair	Shoebox	1	GS	Groom Self or adult	Maintenance	N	0.0208333	2
36	C57	Pair	Shoebox	3	RP	Retreive pup	Maternal Behavior	Y	0	16
36	C57	Pair	Shoebox	3	GS	Groom Self or adult	Maintenance	N	0.0625	16
36	C57	Pair	Shoebox	1	CIN	Corner inactivity	Inactive	N	0	2
36	C57	Pair	Shoebox	3	CIN	Corner inactivity	Inactive	N	0	16
36	C57	Pair	Shoebox	1	ST	Stereotypy	General Acitivity	N	0	2
36	C57	Pair	Shoebox	3	A	Aggression	General Acitivity	N	0	16
36	C57	Pair	Shoebox	1	RP	Retreive pup	Maternal Behavior	Y	0	2
36	C57	Pair	Shoebox	1	UN	Unknown in nest	Unknown	Y	0.291667	2
36	C57	Pair	Shoebox	3	UN	Unknown in nest	Unknown	Y	0.0625	16
36	C57	Pair	Shoebox	3	ST	Stereotypy	General Acitivity	N	0	16
39	CD1	Pair	18790	1	U	Unknown	Unknown	N	0.0729167	5
39	CD1	Pair	18790	3	GS	Groom Self or adult	Maintenance	N	0.0833333	19
39	CD1	Pair	18790	1	GS	Groom Self or adult	Maintenance	N	0.135417	5
39	CD1	Pair	18790	3	GP	Grooming pups	Maternal Behavior	Y	0.0208333	19
39	CD1	Pair	18790	1	GP	Grooming pups	Maternal Behavior	Y	0	5
39	CD1	Pair	18790	3	U	Unknown	Unknown	N	0.09375	19
39	CD1	Pair	18790	1	NB	Nest Building	Maternal Behavior	N	0.0104167	5
39	CD1	Pair	18790	1	ST	Stereotypy	General Acitivity	N	0	5
39	CD1	Pair	18790	3	INC	Inactive no contact with pups	Inactive	N	0	19
39	CD1	Pair	18790	3	IN	Inactive in Nest	Inactive	Y	0	19
39	CD1	Pair	18790	1	INC	Inactive no contact with pups	Inactive	N	0.0104167	5
39	CD1	Pair	18790	3	UN	Unknown in nest	Unknown	Y	0	19
39	CD1	Pair	18790	1	UN	Unknown in nest	Unknown	Y	0.197917	5
39	CD1	Pair	18790	3	ST	Stereotypy	General Acitivity	N	0	19
39	CD1	Pair	18790	1	A	Aggression	General Acitivity	N	0	5
39	CD1	Pair	18790	1	M	Maintenance	Maintenance	N	0.125	5
39	CD1	Pair	18790	3	M	Maintenance	Maintenance	N	0.104167	19
39	CD1	Pair	18790	3	NB	Nest Building	Maternal Behavior	N	0.0104167	19
39	CD1	Pair	18790	1	NP	Nursing pups	Maternal Behavior	Y	0.0729167	5
39	CD1	Pair	18790	3	NP	Nursing pups	Maternal Behavior	Y	0.0416667	19
39	CD1	Pair	18790	1	IC	Inactive contact with pups	Inactive	Y	0.03125	5
39	CD1	Pair	18790	3	A	Aggression	General Acitivity	N	0	19
39	CD1	Pair	18790	3	CIN	Corner inactivity	Inactive	N	0.0520833	19
39	CD1	Pair	18790	1	CIN	Corner inactivity	Inactive	N	0	5
39	CD1	Pair	18790	3	RP	Retreive pup	Maternal Behavior	Y	0	19
39	CD1	Pair	18790	3	GA	General Activity	General Acitivity	N	0.15625	19
39	CD1	Pair	18790	1	IN	Inactive in Nest	Inactive	Y	0.239583	5
39	CD1	Pair	18790	1	RP	Retreive pup	Maternal Behavior	Y	0	5
39	CD1	Pair	18790	1	GA	General Activity	General Acitivity	N	0.104167	5
39	CD1	Pair	18790	3	IC	Inactive contact with pups	Inactive	Y	0.4375	19
4	CD1	Pair	1291	1	U	Unknown	Unknown	N	0	3
4	CD1	Pair	1291	3	U	Unknown	Unknown	N	0.0833333	17
4	CD1	Pair	1291	1	GP	Grooming pups	Maternal Behavior	Y	0	3
4	CD1	Pair	1291	1	A	Aggression	General Acitivity	N	0	3
4	CD1	Pair	1291	3	NP	Nursing pups	Maternal Behavior	Y	0.0520833	17
4	CD1	Pair	1291	1	NP	Nursing pups	Maternal Behavior	Y	0	3
4	CD1	Pair	1291	1	ST	Stereotypy	General Acitivity	N	0	3
4	CD1	Pair	1291	3	ST	Stereotypy	General Acitivity	N	0	17
4	CD1	Pair	1291	3	IC	Inactive contact with pups	Inactive	Y	0.03125	17
4	CD1	Pair	1291	1	IC	Inactive contact with pups	Inactive	Y	0	3
4	CD1	Pair	1291	3	A	Aggression	General Acitivity	N	0	17
4	CD1	Pair	1291	3	GA	General Activity	General Acitivity	N	0.0625	17
4	CD1	Pair	1291	3	GS	Groom Self or adult	Maintenance	N	0.0520833	17
4	CD1	Pair	1291	1	INC	Inactive no contact with pups	Inactive	N	0.0729167	3
4	CD1	Pair	1291	1	UN	Unknown in nest	Unknown	Y	0.145833	3
4	CD1	Pair	1291	3	GP	Grooming pups	Maternal Behavior	Y	0	17
4	CD1	Pair	1291	3	INC	Inactive no contact with pups	Inactive	N	0.0729167	17
4	CD1	Pair	1291	1	M	Maintenance	Maintenance	N	0.0208333	3
4	CD1	Pair	1291	3	M	Maintenance	Maintenance	N	0.125	17
4	CD1	Pair	1291	3	CIN	Corner inactivity	Inactive	N	0	17
4	CD1	Pair	1291	1	GS	Groom Self or adult	Maintenance	N	0.0416667	3
4	CD1	Pair	1291	3	NB	Nest Building	Maternal Behavior	N	0.0416667	17
4	CD1	Pair	1291	1	RP	Retreive pup	Maternal Behavior	Y	0	3
4	CD1	Pair	1291	1	IN	Inactive in Nest	Inactive	Y	0.5625	3
4	CD1	Pair	1291	3	UN	Unknown in nest	Unknown	Y	0.333333	17
4	CD1	Pair	1291	1	CIN	Corner inactivity	Inactive	N	0	3
4	CD1	Pair	1291	3	IN	Inactive in Nest	Inactive	Y	0.145833	17
4	CD1	Pair	1291	1	GA	General Activity	General Acitivity	N	0.114583	3
4	CD1	Pair	1291	3	RP	Retreive pup	Maternal Behavior	Y	0	17
4	CD1	Pair	1291	1	NB	Nest Building	Maternal Behavior	N	0.0416667	3
41	CD1	Trio	18790	3	NB	Nest Building	Maternal Behavior	N	0	20
41	CD1	Trio	18790	1	RP	Retreive pup	Maternal Behavior	Y	0	6
41	CD1	Trio	18790	1	GS	Groom Self or adult	Maintenance	N	0.125	6
41	CD1	Trio	18790	1	NP	Nursing pups	Maternal Behavior	Y	0.145833	6
41	CD1	Trio	18790	1	IC	Inactive contact with pups	Inactive	Y	0.131944	6
41	CD1	Trio	18790	3	M	Maintenance	Maintenance	N	0.111111	20
41	CD1	Trio	18790	3	CIN	Corner inactivity	Inactive	N	0.0763889	20
41	CD1	Trio	18790	3	GS	Groom Self or adult	Maintenance	N	0.0972222	20
41	CD1	Trio	18790	1	CIN	Corner inactivity	Inactive	N	0.00694444	6
41	CD1	Trio	18790	3	RP	Retreive pup	Maternal Behavior	Y	0	20
41	CD1	Trio	18790	1	M	Maintenance	Maintenance	N	0.1875	6
41	CD1	Trio	18790	3	IC	Inactive contact with pups	Inactive	Y	0.298611	20
41	CD1	Trio	18790	1	NB	Nest Building	Maternal Behavior	N	0.00694444	6
41	CD1	Trio	18790	1	UN	Unknown in nest	Unknown	Y	0.00694444	6
41	CD1	Trio	18790	1	IN	Inactive in Nest	Inactive	Y	0.0486111	6
41	CD1	Trio	18790	3	IN	Inactive in Nest	Inactive	Y	0	20
41	CD1	Trio	18790	3	ST	Stereotypy	General Acitivity	N	0	20
41	CD1	Trio	18790	3	U	Unknown	Unknown	N	0.236111	20
41	CD1	Trio	18790	1	ST	Stereotypy	General Acitivity	N	0	6
41	CD1	Trio	18790	3	A	Aggression	General Acitivity	N	0	20
41	CD1	Trio	18790	1	INC	Inactive no contact with pups	Inactive	N	0.0277778	6
41	CD1	Trio	18790	1	GA	General Activity	General Acitivity	N	0.125	6
41	CD1	Trio	18790	3	UN	Unknown in nest	Unknown	Y	0	20
41	CD1	Trio	18790	1	U	Unknown	Unknown	N	0.152778	6
41	CD1	Trio	18790	3	NP	Nursing pups	Maternal Behavior	Y	0.0347222	20
41	CD1	Trio	18790	1	GP	Grooming pups	Maternal Behavior	Y	0.0347222	6
41	CD1	Trio	18790	1	A	Aggression	General Acitivity	N	0	6
41	CD1	Trio	18790	3	GP	Grooming pups	Maternal Behavior	Y	0.00694444	20
41	CD1	Trio	18790	3	GA	General Activity	General Acitivity	N	0.138889	20
41	CD1	Trio	18790	3	INC	Inactive no contact with pups	Inactive	N	0	20
42	C57	Trio	N10	1	NP	Nursing pups	Maternal Behavior	Y	0.0070922	3
42	C57	Trio	N10	3	NP	Nursing pups	Maternal Behavior	Y	0.0555556	11
42	C57	Trio	N10	1	IN	Inactive in Nest	Inactive	Y	0.326241	3
42	C57	Trio	N10	1	M	Maintenance	Maintenance	N	0.0780142	3
42	C57	Trio	N10	3	M	Maintenance	Maintenance	N	0.194444	11
42	C57	Trio	N10	3	CIN	Corner inactivity	Inactive	N	0	11
42	C57	Trio	N10	1	CIN	Corner inactivity	Inactive	N	0	3
42	C57	Trio	N10	1	GA	General Activity	General Acitivity	N	0.070922	3
42	C57	Trio	N10	3	GA	General Activity	General Acitivity	N	0.111111	11
42	C57	Trio	N10	3	UN	Unknown in nest	Unknown	Y	0.152778	11
42	C57	Trio	N10	1	UN	Unknown in nest	Unknown	Y	0.404255	3
42	C57	Trio	N10	1	ST	Stereotypy	General Acitivity	N	0	3
42	C57	Trio	N10	3	INC	Inactive no contact with pups	Inactive	N	0.0486111	11
42	C57	Trio	N10	1	GS	Groom Self or adult	Maintenance	N	0.0496454	3
42	C57	Trio	N10	3	IN	Inactive in Nest	Inactive	Y	0.194444	11
42	C57	Trio	N10	3	ST	Stereotypy	General Acitivity	N	0	11
42	C57	Trio	N10	3	U	Unknown	Unknown	N	0.111111	11
42	C57	Trio	N10	3	A	Aggression	General Acitivity	N	0	11
42	C57	Trio	N10	1	A	Aggression	General Acitivity	N	0	3
42	C57	Trio	N10	1	IC	Inactive contact with pups	Inactive	Y	0	3
42	C57	Trio	N10	3	IC	Inactive contact with pups	Inactive	Y	0.0902778	11
42	C57	Trio	N10	3	GS	Groom Self or adult	Maintenance	N	0.0277778	11
42	C57	Trio	N10	1	INC	Inactive no contact with pups	Inactive	N	0	3
42	C57	Trio	N10	3	RP	Retreive pup	Maternal Behavior	Y	0	11
42	C57	Trio	N10	1	RP	Retreive pup	Maternal Behavior	Y	0	3
42	C57	Trio	N10	1	NB	Nest Building	Maternal Behavior	N	0.0212766	3
42	C57	Trio	N10	1	GP	Grooming pups	Maternal Behavior	Y	0	3
42	C57	Trio	N10	1	U	Unknown	Unknown	N	0.0425532	3
42	C57	Trio	N10	3	GP	Grooming pups	Maternal Behavior	Y	0.00694444	11
42	C57	Trio	N10	3	NB	Nest Building	Maternal Behavior	N	0.00694444	11
43	CD1	Trio	1291	1	U	Unknown	Unknown	N	0.0138889	3.5
43	CD1	Trio	1291	3	U	Unknown	Unknown	N	0.0763889	17.5
43	CD1	Trio	1291	1	GP	Grooming pups	Maternal Behavior	Y	0	3.5
43	CD1	Trio	1291	1	IN	Inactive in Nest	Inactive	Y	0.458333	3.5
43	CD1	Trio	1291	1	M	Maintenance	Maintenance	N	0.111111	3.5
43	CD1	Trio	1291	1	CIN	Corner inactivity	Inactive	N	0	3.5
43	CD1	Trio	1291	3	GS	Groom Self or adult	Maintenance	N	0.0555556	17.5
43	CD1	Trio	1291	1	IC	Inactive contact with pups	Inactive	Y	0	3.5
43	CD1	Trio	1291	3	M	Maintenance	Maintenance	N	0.208333	17.5
43	CD1	Trio	1291	1	A	Aggression	General Acitivity	N	0	3.5
43	CD1	Trio	1291	3	CIN	Corner inactivity	Inactive	N	0	17.5
43	CD1	Trio	1291	1	NB	Nest Building	Maternal Behavior	N	0.0208333	3.5
43	CD1	Trio	1291	3	NB	Nest Building	Maternal Behavior	N	0.0208333	17.5
43	CD1	Trio	1291	3	UN	Unknown in nest	Unknown	Y	0	17.5
43	CD1	Trio	1291	1	UN	Unknown in nest	Unknown	Y	0.138889	3.5
43	CD1	Trio	1291	1	RP	Retreive pup	Maternal Behavior	Y	0	3.5
43	CD1	Trio	1291	3	NP	Nursing pups	Maternal Behavior	Y	0.0972222	17.5
43	CD1	Trio	1291	1	NP	Nursing pups	Maternal Behavior	Y	0	3.5
43	CD1	Trio	1291	3	IC	Inactive contact with pups	Inactive	Y	0.416667	17.5
43	CD1	Trio	1291	3	RP	Retreive pup	Maternal Behavior	Y	0	17.5
43	CD1	Trio	1291	3	A	Aggression	General Acitivity	N	0	17.5
43	CD1	Trio	1291	1	GS	Groom Self or adult	Maintenance	N	0.0694444	3.5
43	CD1	Trio	1291	3	GP	Grooming pups	Maternal Behavior	Y	0	17.5
43	CD1	Trio	1291	1	INC	Inactive no contact with pups	Inactive	N	0.125	3.5
43	CD1	Trio	1291	3	GA	General Activity	General Acitivity	N	0.0902778	17.5
43	CD1	Trio	1291	1	GA	General Activity	General Acitivity	N	0.0625	3.5
43	CD1	Trio	1291	3	INC	Inactive no contact with pups	Inactive	N	0.0347222	17.5
43	CD1	Trio	1291	3	IN	Inactive in Nest	Inactive	Y	0	17.5
43	CD1	Trio	1291	1	ST	Stereotypy	General Acitivity	N	0	3.5
43	CD1	Trio	1291	3	ST	Stereotypy	General Acitivity	N	0	17.5
46	C57	Pair	1291	3	NP	Nursing pups	Maternal Behavior	Y	0.09375	18
46	C57	Pair	1291	3	INC	Inactive no contact with pups	Inactive	N	0.0104167	18
46	C57	Pair	1291	3	UN	Unknown in nest	Unknown	Y	0.239583	18
46	C57	Pair	1291	3	ST	Stereotypy	General Acitivity	N	0	18
46	C57	Pair	1291	1	A	Aggression	General Acitivity	N	0	4
46	C57	Pair	1291	3	NB	Nest Building	Maternal Behavior	N	0.0416667	18
46	C57	Pair	1291	1	GP	Grooming pups	Maternal Behavior	Y	0	4
46	C57	Pair	1291	1	UN	Unknown in nest	Unknown	Y	0.1875	4
46	C57	Pair	1291	3	A	Aggression	General Acitivity	N	0	18
46	C57	Pair	1291	1	GA	General Activity	General Acitivity	N	0.145833	4
46	C57	Pair	1291	3	GP	Grooming pups	Maternal Behavior	Y	0	18
46	C57	Pair	1291	1	NP	Nursing pups	Maternal Behavior	Y	0	4
46	C57	Pair	1291	1	ST	Stereotypy	General Acitivity	N	0	4
46	C57	Pair	1291	1	CIN	Corner inactivity	Inactive	N	0	4
46	C57	Pair	1291	3	CIN	Corner inactivity	Inactive	N	0	18
46	C57	Pair	1291	3	IC	Inactive contact with pups	Inactive	Y	0.0520833	18
46	C57	Pair	1291	1	IC	Inactive contact with pups	Inactive	Y	0	4
46	C57	Pair	1291	1	RP	Retreive pup	Maternal Behavior	Y	0	4
46	C57	Pair	1291	3	RP	Retreive pup	Maternal Behavior	Y	0	18
46	C57	Pair	1291	3	GA	General Activity	General Acitivity	N	0.291667	18
46	C57	Pair	1291	1	M	Maintenance	Maintenance	N	0.145833	4
46	C57	Pair	1291	1	IN	Inactive in Nest	Inactive	Y	0.427083	4
46	C57	Pair	1291	3	GS	Groom Self or adult	Maintenance	N	0.09375	18
46	C57	Pair	1291	3	IN	Inactive in Nest	Inactive	Y	0.0833333	18
46	C57	Pair	1291	1	GS	Groom Self or adult	Maintenance	N	0.0208333	4
46	C57	Pair	1291	1	INC	Inactive no contact with pups	Inactive	N	0.0104167	4
46	C57	Pair	1291	1	NB	Nest Building	Maternal Behavior	N	0.0416667	4
46	C57	Pair	1291	3	U	Unknown	Unknown	N	0.0104167	18
46	C57	Pair	1291	1	U	Unknown	Unknown	N	0.0208333	4
46	C57	Pair	1291	3	M	Maintenance	Maintenance	N	0.0833333	18
48	C57	Pair	N10	1	NP	Nursing pups	Maternal Behavior	Y	0	3
48	C57	Pair	N10	3	U	Unknown	Unknown	N	0.0729167	17
48	C57	Pair	N10	1	U	Unknown	Unknown	N	0	3
48	C57	Pair	N10	1	CIN	Corner inactivity	Inactive	N	0	3
48	C57	Pair	N10	3	NP	Nursing pups	Maternal Behavior	Y	0.0625	17
48	C57	Pair	N10	3	IC	Inactive contact with pups	Inactive	Y	0.0208333	17
48	C57	Pair	N10	1	GA	General Activity	General Acitivity	N	0.0729167	3
48	C57	Pair	N10	1	IC	Inactive contact with pups	Inactive	Y	0	3
48	C57	Pair	N10	3	M	Maintenance	Maintenance	N	0.135417	17
48	C57	Pair	N10	3	IN	Inactive in Nest	Inactive	Y	0.21875	17
48	C57	Pair	N10	1	IN	Inactive in Nest	Inactive	Y	0.447917	3
48	C57	Pair	N10	1	M	Maintenance	Maintenance	N	0.15625	3
48	C57	Pair	N10	1	RP	Retreive pup	Maternal Behavior	Y	0	3
48	C57	Pair	N10	3	RP	Retreive pup	Maternal Behavior	Y	0	17
48	C57	Pair	N10	3	CIN	Corner inactivity	Inactive	N	0	17
48	C57	Pair	N10	3	GP	Grooming pups	Maternal Behavior	Y	0.0625	17
48	C57	Pair	N10	1	INC	Inactive no contact with pups	Inactive	N	0	3
48	C57	Pair	N10	3	UN	Unknown in nest	Unknown	Y	0.21875	17
48	C57	Pair	N10	3	GS	Groom Self or adult	Maintenance	N	0.0833333	17
48	C57	Pair	N10	1	GP	Grooming pups	Maternal Behavior	Y	0	3
48	C57	Pair	N10	1	UN	Unknown in nest	Unknown	Y	0.239583	3
48	C57	Pair	N10	3	ST	Stereotypy	General Acitivity	N	0	17
48	C57	Pair	N10	3	INC	Inactive no contact with pups	Inactive	N	0.03125	17
48	C57	Pair	N10	3	A	Aggression	General Acitivity	N	0	17
48	C57	Pair	N10	1	NB	Nest Building	Maternal Behavior	N	0.0729167	3
48	C57	Pair	N10	3	NB	Nest Building	Maternal Behavior	N	0.03125	17
48	C57	Pair	N10	3	GA	General Activity	General Acitivity	N	0.0625	17
48	C57	Pair	N10	1	A	Aggression	General Acitivity	N	0	3
48	C57	Pair	N10	1	GS	Groom Self or adult	Maintenance	N	0.0104167	3
48	C57	Pair	N10	1	ST	Stereotypy	General Acitivity	N	0	3
5	C57	Pair	N10	1	NP	Nursing pups	Maternal Behavior	Y	0.0520833	6
5	C57	Pair	N10	3	GP	Grooming pups	Maternal Behavior	Y	0.0106383	22
5	C57	Pair	N10	1	GP	Grooming pups	Maternal Behavior	Y	0.0208333	6
5	C57	Pair	N10	1	A	Aggression	General Acitivity	N	0	6
5	C57	Pair	N10	3	NP	Nursing pups	Maternal Behavior	Y	0	22
5	C57	Pair	N10	1	GA	General Activity	General Acitivity	N	0.0833333	6
5	C57	Pair	N10	3	GA	General Activity	General Acitivity	N	0.0851064	22
5	C57	Pair	N10	1	RP	Retreive pup	Maternal Behavior	Y	0	6
5	C57	Pair	N10	3	RP	Retreive pup	Maternal Behavior	Y	0	22
5	C57	Pair	N10	3	UN	Unknown in nest	Unknown	Y	0.255319	22
5	C57	Pair	N10	3	U	Unknown	Unknown	N	0.0212766	22
5	C57	Pair	N10	1	U	Unknown	Unknown	N	0.0416667	6
5	C57	Pair	N10	1	GS	Groom Self or adult	Maintenance	N	0.15625	6
5	C57	Pair	N10	3	GS	Groom Self or adult	Maintenance	N	0.0531915	22
5	C57	Pair	N10	1	INC	Inactive no contact with pups	Inactive	N	0.0104167	6
5	C57	Pair	N10	3	INC	Inactive no contact with pups	Inactive	N	0	22
5	C57	Pair	N10	1	IC	Inactive contact with pups	Inactive	Y	0.0416667	6
5	C57	Pair	N10	3	IC	Inactive contact with pups	Inactive	Y	0.0106383	22
5	C57	Pair	N10	3	ST	Stereotypy	General Acitivity	N	0	22
5	C57	Pair	N10	1	NB	Nest Building	Maternal Behavior	N	0.0416667	6
5	C57	Pair	N10	1	UN	Unknown in nest	Unknown	Y	0.135417	6
5	C57	Pair	N10	1	IN	Inactive in Nest	Inactive	Y	0.28125	6
5	C57	Pair	N10	1	M	Maintenance	Maintenance	N	0.135417	6
5	C57	Pair	N10	3	CIN	Corner inactivity	Inactive	N	0	22
5	C57	Pair	N10	3	A	Aggression	General Acitivity	N	0	22
5	C57	Pair	N10	3	IN	Inactive in Nest	Inactive	Y	0.43617	22
5	C57	Pair	N10	3	NB	Nest Building	Maternal Behavior	N	0.0106383	22
5	C57	Pair	N10	3	M	Maintenance	Maintenance	N	0.117021	22
5	C57	Pair	N10	1	CIN	Corner inactivity	Inactive	N	0	6
5	C57	Pair	N10	1	ST	Stereotypy	General Acitivity	N	0	6
7	C57	Pair	1291	3	U	Unknown	Unknown	N	0.0208333	16
7	C57	Pair	1291	3	A	Aggression	General Acitivity	N	0	16
7	C57	Pair	1291	1	U	Unknown	Unknown	N	0	2
7	C57	Pair	1291	1	IN	Inactive in Nest	Inactive	Y	0.34375	2
7	C57	Pair	1291	3	IN	Inactive in Nest	Inactive	Y	0.260417	16
7	C57	Pair	1291	1	M	Maintenance	Maintenance	N	0.09375	2
7	C57	Pair	1291	3	GA	General Activity	General Acitivity	N	0.21875	16
7	C57	Pair	1291	1	IC	Inactive contact with pups	Inactive	Y	0.03125	2
7	C57	Pair	1291	3	IC	Inactive contact with pups	Inactive	Y	0.03125	16
7	C57	Pair	1291	3	ST	Stereotypy	General Acitivity	N	0	16
7	C57	Pair	1291	1	ST	Stereotypy	General Acitivity	N	0	2
7	C57	Pair	1291	1	GA	General Activity	General Acitivity	N	0.104167	2
7	C57	Pair	1291	3	UN	Unknown in nest	Unknown	Y	0.302083	16
7	C57	Pair	1291	1	NP	Nursing pups	Maternal Behavior	Y	0.0104167	2
7	C57	Pair	1291	3	NP	Nursing pups	Maternal Behavior	Y	0.0104167	16
7	C57	Pair	1291	1	UN	Unknown in nest	Unknown	Y	0.291667	2
7	C57	Pair	1291	3	M	Maintenance	Maintenance	N	0.0416667	16
7	C57	Pair	1291	3	CIN	Corner inactivity	Inactive	N	0	16
7	C57	Pair	1291	1	A	Aggression	General Acitivity	N	0	2
7	C57	Pair	1291	1	GS	Groom Self or adult	Maintenance	N	0.0520833	2
7	C57	Pair	1291	3	RP	Retreive pup	Maternal Behavior	Y	0	16
7	C57	Pair	1291	1	RP	Retreive pup	Maternal Behavior	Y	0	2
7	C57	Pair	1291	3	INC	Inactive no contact with pups	Inactive	N	0.0208333	16
7	C57	Pair	1291	1	INC	Inactive no contact with pups	Inactive	N	0.0104167	2
7	C57	Pair	1291	3	GS	Groom Self or adult	Maintenance	N	0.0729167	16
7	C57	Pair	1291	1	NB	Nest Building	Maternal Behavior	N	0.0625	2
7	C57	Pair	1291	3	NB	Nest Building	Maternal Behavior	N	0.0104167	16
7	C57	Pair	1291	1	CIN	Corner inactivity	Inactive	N	0	2
7	C57	Pair	1291	1	GP	Grooming pups	Maternal Behavior	Y	0	2
7	C57	Pair	1291	3	GP	Grooming pups	Maternal Behavior	Y	0.0104167	16
M10	CD1	Single	18790	3	RP	Retreive pup	Maternal Behavior	Y	0	17
M10	CD1	Single	18790	1	ST	Stereotypy	General Acitivity	N	0	5
M10	CD1	Single	18790	3	ST	Stereotypy	General Acitivity	N	0	17
M10	CD1	Single	18790	1	GA	General Activity	General Acitivity	N	0.0208333	5
M10	CD1	Single	18790	1	GS	Groom Self or adult	Maintenance	N	0.0833333	5
M10	CD1	Single	18790	3	GS	Groom Self or adult	Maintenance	N	0.0208333	17
M10	CD1	Single	18790	1	IN	Inactive in Nest	Inactive	Y	0.125	5
M10	CD1	Single	18790	3	GA	General Activity	General Acitivity	N	0.125	17
M10	CD1	Single	18790	1	IC	Inactive contact with pups	Inactive	Y	0	5
M10	CD1	Single	18790	3	IN	Inactive in Nest	Inactive	Y	0	17
M10	CD1	Single	18790	3	UN	Unknown in nest	Unknown	Y	0.0625	17
M10	CD1	Single	18790	1	UN	Unknown in nest	Unknown	Y	0.125	5
M10	CD1	Single	18790	3	CIN	Corner inactivity	Inactive	N	0	17
M10	CD1	Single	18790	3	INC	Inactive no contact with pups	Inactive	N	0.0416667	17
M10	CD1	Single	18790	1	INC	Inactive no contact with pups	Inactive	N	0.104167	5
M10	CD1	Single	18790	1	M	Maintenance	Maintenance	N	0.3125	5
M10	CD1	Single	18790	1	CIN	Corner inactivity	Inactive	N	0	5
M10	CD1	Single	18790	3	M	Maintenance	Maintenance	N	0.145833	17
M10	CD1	Single	18790	3	IC	Inactive contact with pups	Inactive	Y	0.0416667	17
M10	CD1	Single	18790	1	GP	Grooming pups	Maternal Behavior	Y	0	5
M10	CD1	Single	18790	3	NB	Nest Building	Maternal Behavior	N	0	17
M10	CD1	Single	18790	1	NB	Nest Building	Maternal Behavior	N	0	5
M10	CD1	Single	18790	3	NP	Nursing pups	Maternal Behavior	Y	0.416667	17
M10	CD1	Single	18790	1	U	Unknown	Unknown	N	0.145833	5
M10	CD1	Single	18790	3	U	Unknown	Unknown	N	0.145833	17
M10	CD1	Single	18790	3	GP	Grooming pups	Maternal Behavior	Y	0	17
M10	CD1	Single	18790	1	NP	Nursing pups	Maternal Behavior	Y	0.0833333	5
M10	CD1	Single	18790	1	A	Aggression	General Acitivity	N	0	5
M10	CD1	Single	18790	3	A	Aggression	General Acitivity	N	0	17
M10	CD1	Single	18790	1	RP	Retreive pup	Maternal Behavior	Y	0	5
M11	C57	Single	Shoebox	1	NP	Nursing pups	Maternal Behavior	Y	0.0212766	8
M11	C57	Single	Shoebox	1	GA	General Activity	General Acitivity	N	0.106383	8
M11	C57	Single	Shoebox	3	UN	Unknown in nest	Unknown	Y	0.125	20
M11	C57	Single	Shoebox	1	A	Aggression	General Acitivity	N	0	8
M11	C57	Single	Shoebox	3	A	Aggression	General Acitivity	N	0	20
M11	C57	Single	Shoebox	3	GS	Groom Self or adult	Maintenance	N	0.125	20
M11	C57	Single	Shoebox	3	INC	Inactive no contact with pups	Inactive	N	0.0416667	20
M11	C57	Single	Shoebox	1	U	Unknown	Unknown	N	0	8
M11	C57	Single	Shoebox	3	IC	Inactive contact with pups	Inactive	Y	0.0833333	20
M11	C57	Single	Shoebox	1	IC	Inactive contact with pups	Inactive	Y	0	8
M11	C57	Single	Shoebox	3	NB	Nest Building	Maternal Behavior	N	0.0208333	20
M11	C57	Single	Shoebox	1	UN	Unknown in nest	Unknown	Y	0.234043	8
M11	C57	Single	Shoebox	1	INC	Inactive no contact with pups	Inactive	N	0.0212766	8
M11	C57	Single	Shoebox	1	IN	Inactive in Nest	Inactive	Y	0.191489	8
M11	C57	Single	Shoebox	3	CIN	Corner inactivity	Inactive	N	0	20
M11	C57	Single	Shoebox	3	ST	Stereotypy	General Acitivity	N	0	20
M11	C57	Single	Shoebox	1	CIN	Corner inactivity	Inactive	N	0	8
M11	C57	Single	Shoebox	3	GP	Grooming pups	Maternal Behavior	Y	0.0416667	20
M11	C57	Single	Shoebox	1	GP	Grooming pups	Maternal Behavior	Y	0	8
M11	C57	Single	Shoebox	1	RP	Retreive pup	Maternal Behavior	Y	0	8
M11	C57	Single	Shoebox	1	GS	Groom Self or adult	Maintenance	N	0.0638298	8
M11	C57	Single	Shoebox	3	IN	Inactive in Nest	Inactive	Y	0.0833333	20
M11	C57	Single	Shoebox	1	NB	Nest Building	Maternal Behavior	N	0.0425532	8
M11	C57	Single	Shoebox	3	RP	Retreive pup	Maternal Behavior	Y	0	20
M11	C57	Single	Shoebox	1	ST	Stereotypy	General Acitivity	N	0	8
M11	C57	Single	Shoebox	1	M	Maintenance	Maintenance	N	0.319149	8
M11	C57	Single	Shoebox	3	M	Maintenance	Maintenance	N	0.1875	20
M11	C57	Single	Shoebox	3	U	Unknown	Unknown	N	0.0416667	20
M11	C57	Single	Shoebox	3	GA	General Activity	General Acitivity	N	0.145833	20
M11	C57	Single	Shoebox	3	NP	Nursing pups	Maternal Behavior	Y	0.104167	20
M12	CD1	Single	N10	1	NB	Nest Building	Maternal Behavior	N	0.0208333	4
M12	CD1	Single	N10	3	CIN	Corner inactivity	Inactive	N	0	15
M12	CD1	Single	N10	3	NB	Nest Building	Maternal Behavior	N	0	15
M12	CD1	Single	N10	1	CIN	Corner inactivity	Inactive	N	0	4
M12	CD1	Single	N10	1	U	Unknown	Unknown	N	0.0833333	4
M12	CD1	Single	N10	1	GP	Grooming pups	Maternal Behavior	Y	0	4
M12	CD1	Single	N10	1	ST	Stereotypy	General Acitivity	N	0	4
M12	CD1	Single	N10	3	IN	Inactive in Nest	Inactive	Y	0.170213	15
M12	CD1	Single	N10	1	IN	Inactive in Nest	Inactive	Y	0.354167	4
M12	CD1	Single	N10	1	RP	Retreive pup	Maternal Behavior	Y	0	4
M12	CD1	Single	N10	3	GS	Groom Self or adult	Maintenance	N	0.0212766	15
M12	CD1	Single	N10	3	U	Unknown	Unknown	N	0.0212766	15
M12	CD1	Single	N10	3	ST	Stereotypy	General Acitivity	N	0	15
M12	CD1	Single	N10	3	M	Maintenance	Maintenance	N	0.191489	15
M12	CD1	Single	N10	1	GS	Groom Self or adult	Maintenance	N	0.0833333	4
M12	CD1	Single	N10	1	M	Maintenance	Maintenance	N	0.291667	4
M12	CD1	Single	N10	1	GA	General Activity	General Acitivity	N	0.125	4
M12	CD1	Single	N10	3	GA	General Activity	General Acitivity	N	0	15
M12	CD1	Single	N10	3	GP	Grooming pups	Maternal Behavior	Y	0	15
M12	CD1	Single	N10	3	RP	Retreive pup	Maternal Behavior	Y	0	15
M12	CD1	Single	N10	1	UN	Unknown in nest	Unknown	Y	0.0416667	4
M12	CD1	Single	N10	1	A	Aggression	General Acitivity	N	0	4
M12	CD1	Single	N10	3	INC	Inactive no contact with pups	Inactive	N	0.0212766	15
M12	CD1	Single	N10	3	A	Aggression	General Acitivity	N	0	15
M12	CD1	Single	N10	3	UN	Unknown in nest	Unknown	Y	0.234043	15
M12	CD1	Single	N10	3	NP	Nursing pups	Maternal Behavior	Y	0.319149	15
M12	CD1	Single	N10	1	NP	Nursing pups	Maternal Behavior	Y	0	4
M12	CD1	Single	N10	3	IC	Inactive contact with pups	Inactive	Y	0.0212766	15
M12	CD1	Single	N10	1	INC	Inactive no contact with pups	Inactive	N	0	4
M12	CD1	Single	N10	1	IC	Inactive contact with pups	Inactive	Y	0	4
M13	C57	Single	18790	3	IN	Inactive in Nest	Inactive	Y	0.1875	16
M13	C57	Single	18790	3	CIN	Corner inactivity	Inactive	N	0	16
M13	C57	Single	18790	1	RP	Retreive pup	Maternal Behavior	Y	0	9
M13	C57	Single	18790	1	M	Maintenance	Maintenance	N	0.255319	9
M13	C57	Single	18790	1	ST	Stereotypy	General Acitivity	N	0	9
M13	C57	Single	18790	1	INC	Inactive no contact with pups	Inactive	N	0.0851064	9
M13	C57	Single	18790	1	UN	Unknown in nest	Unknown	Y	0.170213	9
M13	C57	Single	18790	3	GA	General Activity	General Acitivity	N	0.104167	16
M13	C57	Single	18790	3	U	Unknown	Unknown	N	0.0208333	16
M13	C57	Single	18790	1	IN	Inactive in Nest	Inactive	Y	0.170213	9
M13	C57	Single	18790	1	GA	General Activity	General Acitivity	N	0.0212766	9
M13	C57	Single	18790	1	NB	Nest Building	Maternal Behavior	N	0.0638298	9
M13	C57	Single	18790	1	GP	Grooming pups	Maternal Behavior	Y	0	9
M13	C57	Single	18790	3	GP	Grooming pups	Maternal Behavior	Y	0.0625	16
M13	C57	Single	18790	3	INC	Inactive no contact with pups	Inactive	N	0	16
M13	C57	Single	18790	3	NB	Nest Building	Maternal Behavior	N	0.0416667	16
M13	C57	Single	18790	3	M	Maintenance	Maintenance	N	0.270833	16
M13	C57	Single	18790	3	UN	Unknown in nest	Unknown	Y	0.0416667	16
M13	C57	Single	18790	3	ST	Stereotypy	General Acitivity	N	0	16
M13	C57	Single	18790	1	A	Aggression	General Acitivity	N	0	9
M13	C57	Single	18790	1	U	Unknown	Unknown	N	0.191489	9
M13	C57	Single	18790	3	NP	Nursing pups	Maternal Behavior	Y	0.166667	16
M13	C57	Single	18790	1	NP	Nursing pups	Maternal Behavior	Y	0	9
M13	C57	Single	18790	1	GS	Groom Self or adult	Maintenance	N	0.0425532	9
M13	C57	Single	18790	3	GS	Groom Self or adult	Maintenance	N	0.0625	16
M13	C57	Single	18790	3	RP	Retreive pup	Maternal Behavior	Y	0	16
M13	C57	Single	18790	3	IC	Inactive contact with pups	Inactive	Y	0.0416667	16
M13	C57	Single	18790	3	A	Aggression	General Acitivity	N	0	16
M13	C57	Single	18790	1	IC	Inactive contact with pups	Inactive	Y	0	9
M13	C57	Single	18790	1	CIN	Corner inactivity	Inactive	N	0	9
M17	C57	Single	Shoebox	3	GS	Groom Self or adult	Maintenance	N	0.0212766	16
M17	C57	Single	Shoebox	3	NP	Nursing pups	Maternal Behavior	Y	0.0425532	16
M17	C57	Single	Shoebox	3	ST	Stereotypy	General Acitivity	N	0	16
M17	C57	Single	Shoebox	1	NP	Nursing pups	Maternal Behavior	Y	0	1
M17	C57	Single	Shoebox	1	ST	Stereotypy	General Acitivity	N	0	1
M17	C57	Single	Shoebox	3	M	Maintenance	Maintenance	N	0.319149	16
M17	C57	Single	Shoebox	1	U	Unknown	Unknown	N	0	1
M17	C57	Single	Shoebox	1	A	Aggression	General Acitivity	N	0	1
M17	C57	Single	Shoebox	3	A	Aggression	General Acitivity	N	0	16
M17	C57	Single	Shoebox	3	U	Unknown	Unknown	N	0.0638298	16
M17	C57	Single	Shoebox	3	RP	Retreive pup	Maternal Behavior	Y	0	16
M17	C57	Single	Shoebox	1	GA	General Activity	General Acitivity	N	0.0625	1
M17	C57	Single	Shoebox	3	GA	General Activity	General Acitivity	N	0.106383	16
M17	C57	Single	Shoebox	1	M	Maintenance	Maintenance	N	0.125	1
M17	C57	Single	Shoebox	1	IC	Inactive contact with pups	Inactive	Y	0	1
M17	C57	Single	Shoebox	1	GS	Groom Self or adult	Maintenance	N	0	1
M17	C57	Single	Shoebox	3	IC	Inactive contact with pups	Inactive	Y	0.0212766	16
M17	C57	Single	Shoebox	1	GP	Grooming pups	Maternal Behavior	Y	0	1
M17	C57	Single	Shoebox	1	UN	Unknown in nest	Unknown	Y	0.104167	1
M17	C57	Single	Shoebox	3	UN	Unknown in nest	Unknown	Y	0.106383	16
M17	C57	Single	Shoebox	1	NB	Nest Building	Maternal Behavior	N	0.0625	1
M17	C57	Single	Shoebox	1	RP	Retreive pup	Maternal Behavior	Y	0	1
M17	C57	Single	Shoebox	1	CIN	Corner inactivity	Inactive	N	0	1
M17	C57	Single	Shoebox	1	INC	Inactive no contact with pups	Inactive	N	0	1
M17	C57	Single	Shoebox	3	INC	Inactive no contact with pups	Inactive	N	0.0212766	16
M17	C57	Single	Shoebox	3	NB	Nest Building	Maternal Behavior	N	0.0425532	16
M17	C57	Single	Shoebox	3	CIN	Corner inactivity	Inactive	N	0	16
M17	C57	Single	Shoebox	3	GP	Grooming pups	Maternal Behavior	Y	0.0212766	16
M17	C57	Single	Shoebox	1	IN	Inactive in Nest	Inactive	Y	0.645833	1
M17	C57	Single	Shoebox	3	IN	Inactive in Nest	Inactive	Y	0.234043	16
M18	CD1	Single	N10	1	RP	Retreive pup	Maternal Behavior	Y	0	6
M18	CD1	Single	N10	3	RP	Retreive pup	Maternal Behavior	Y	0	18
M18	CD1	Single	N10	1	NB	Nest Building	Maternal Behavior	N	0.0625	6
M18	CD1	Single	N10	3	CIN	Corner inactivity	Inactive	N	0	18
M18	CD1	Single	N10	1	ST	Stereotypy	General Acitivity	N	0	6
M18	CD1	Single	N10	1	CIN	Corner inactivity	Inactive	N	0	6
M18	CD1	Single	N10	3	ST	Stereotypy	General Acitivity	N	0	18
M18	CD1	Single	N10	3	NB	Nest Building	Maternal Behavior	N	0	18
M18	CD1	Single	N10	3	GP	Grooming pups	Maternal Behavior	Y	0.0208333	18
M18	CD1	Single	N10	3	GS	Groom Self or adult	Maintenance	N	0.0625	18
M18	CD1	Single	N10	1	GS	Groom Self or adult	Maintenance	N	0.104167	6
M18	CD1	Single	N10	3	GA	General Activity	General Acitivity	N	0.166667	18
M18	CD1	Single	N10	1	IC	Inactive contact with pups	Inactive	Y	0	6
M18	CD1	Single	N10	3	IC	Inactive contact with pups	Inactive	Y	0.0208333	18
M18	CD1	Single	N10	1	UN	Unknown in nest	Unknown	Y	0.0416667	6
M18	CD1	Single	N10	3	UN	Unknown in nest	Unknown	Y	0.145833	18
M18	CD1	Single	N10	1	INC	Inactive no contact with pups	Inactive	N	0.0416667	6
M18	CD1	Single	N10	3	INC	Inactive no contact with pups	Inactive	N	0	18
M18	CD1	Single	N10	1	NP	Nursing pups	Maternal Behavior	Y	0	6
M18	CD1	Single	N10	3	M	Maintenance	Maintenance	N	0.229167	18
M18	CD1	Single	N10	1	A	Aggression	General Acitivity	N	0	6
M18	CD1	Single	N10	1	M	Maintenance	Maintenance	N	0.125	6
M18	CD1	Single	N10	3	NP	Nursing pups	Maternal Behavior	Y	0.1875	18
M18	CD1	Single	N10	1	IN	Inactive in Nest	Inactive	Y	0.541667	6
M18	CD1	Single	N10	3	IN	Inactive in Nest	Inactive	Y	0.0625	18
M18	CD1	Single	N10	3	A	Aggression	General Acitivity	N	0	18
M18	CD1	Single	N10	1	U	Unknown	Unknown	N	0.0625	6
M18	CD1	Single	N10	3	U	Unknown	Unknown	N	0.104167	18
M18	CD1	Single	N10	1	GP	Grooming pups	Maternal Behavior	Y	0	6
M18	CD1	Single	N10	1	GA	General Activity	General Acitivity	N	0.0208333	6
M19	C57	Single	1291	3	IN	Inactive in Nest	Inactive	Y	0.125	17
M19	C57	Single	1291	3	GA	General Activity	General Acitivity	N	0.145833	17
M19	C57	Single	1291	1	GA	General Activity	General Acitivity	N	0.130435	3
M19	C57	Single	1291	3	RP	Retreive pup	Maternal Behavior	Y	0	17
M19	C57	Single	1291	1	GP	Grooming pups	Maternal Behavior	Y	0	3
M19	C57	Single	1291	3	UN	Unknown in nest	Unknown	Y	0.270833	17
M19	C57	Single	1291	1	IN	Inactive in Nest	Inactive	Y	0.478261	3
M19	C57	Single	1291	1	INC	Inactive no contact with pups	Inactive	N	0	3
M19	C57	Single	1291	3	INC	Inactive no contact with pups	Inactive	N	0	17
M19	C57	Single	1291	3	GP	Grooming pups	Maternal Behavior	Y	0.0208333	17
M19	C57	Single	1291	1	UN	Unknown in nest	Unknown	Y	0.130435	3
M19	C57	Single	1291	3	GS	Groom Self or adult	Maintenance	N	0.0625	17
M19	C57	Single	1291	3	U	Unknown	Unknown	N	0.0625	17
M19	C57	Single	1291	3	M	Maintenance	Maintenance	N	0.208333	17
M19	C57	Single	1291	1	CIN	Corner inactivity	Inactive	N	0	3
M19	C57	Single	1291	1	M	Maintenance	Maintenance	N	0.195652	3
M19	C57	Single	1291	1	NB	Nest Building	Maternal Behavior	N	0.0217391	3
M19	C57	Single	1291	3	A	Aggression	General Acitivity	N	0	17
M19	C57	Single	1291	1	ST	Stereotypy	General Acitivity	N	0	3
M19	C57	Single	1291	1	A	Aggression	General Acitivity	N	0	3
M19	C57	Single	1291	1	GS	Groom Self or adult	Maintenance	N	0.0217391	3
M19	C57	Single	1291	1	U	Unknown	Unknown	N	0.0217391	3
M19	C57	Single	1291	3	ST	Stereotypy	General Acitivity	N	0	17
M19	C57	Single	1291	3	CIN	Corner inactivity	Inactive	N	0	17
M19	C57	Single	1291	1	NP	Nursing pups	Maternal Behavior	Y	0	3
M19	C57	Single	1291	3	NP	Nursing pups	Maternal Behavior	Y	0.0625	17
M19	C57	Single	1291	3	IC	Inactive contact with pups	Inactive	Y	0	17
M19	C57	Single	1291	1	IC	Inactive contact with pups	Inactive	Y	0	3
M19	C57	Single	1291	3	NB	Nest Building	Maternal Behavior	N	0.0416667	17
M19	C57	Single	1291	1	RP	Retreive pup	Maternal Behavior	Y	0	3
M20	CD1	Single	18790	1	IC	Inactive contact with pups	Inactive	Y	0	4
M20	CD1	Single	18790	3	UN	Unknown in nest	Unknown	Y	0.0416667	16
M20	CD1	Single	18790	1	NB	Nest Building	Maternal Behavior	N	0.0416667	4
M20	CD1	Single	18790	3	NB	Nest Building	Maternal Behavior	N	0	16
M20	CD1	Single	18790	3	RP	Retreive pup	Maternal Behavior	Y	0	16
M20	CD1	Single	18790	1	IN	Inactive in Nest	Inactive	Y	0.3125	4
M20	CD1	Single	18790	3	IC	Inactive contact with pups	Inactive	Y	0.104167	16
M20	CD1	Single	18790	3	GS	Groom Self or adult	Maintenance	N	0.0208333	16
M20	CD1	Single	18790	3	GP	Grooming pups	Maternal Behavior	Y	0	16
M20	CD1	Single	18790	3	GA	General Activity	General Acitivity	N	0.0833333	16
M20	CD1	Single	18790	1	GA	General Activity	General Acitivity	N	0.0208333	4
M20	CD1	Single	18790	1	INC	Inactive no contact with pups	Inactive	N	0.145833	4
M20	CD1	Single	18790	3	INC	Inactive no contact with pups	Inactive	N	0.0416667	16
M20	CD1	Single	18790	1	GP	Grooming pups	Maternal Behavior	Y	0	4
M20	CD1	Single	18790	1	A	Aggression	General Acitivity	N	0	4
M20	CD1	Single	18790	1	NP	Nursing pups	Maternal Behavior	Y	0.0208333	4
M20	CD1	Single	18790	1	RP	Retreive pup	Maternal Behavior	Y	0	4
M20	CD1	Single	18790	1	GS	Groom Self or adult	Maintenance	N	0.0833333	4
M20	CD1	Single	18790	3	M	Maintenance	Maintenance	N	0.145833	16
M20	CD1	Single	18790	1	UN	Unknown in nest	Unknown	Y	0.166667	4
M20	CD1	Single	18790	1	M	Maintenance	Maintenance	N	0.145833	4
M20	CD1	Single	18790	3	IN	Inactive in Nest	Inactive	Y	0.145833	16
M20	CD1	Single	18790	3	A	Aggression	General Acitivity	N	0	16
M20	CD1	Single	18790	3	NP	Nursing pups	Maternal Behavior	Y	0.229167	16
M20	CD1	Single	18790	3	U	Unknown	Unknown	N	0.125	16
M20	CD1	Single	18790	1	CIN	Corner inactivity	Inactive	N	0	4
M20	CD1	Single	18790	3	ST	Stereotypy	General Acitivity	N	0	16
M20	CD1	Single	18790	3	CIN	Corner inactivity	Inactive	N	0.0625	16
M20	CD1	Single	18790	1	U	Unknown	Unknown	N	0.0625	4
M20	CD1	Single	18790	1	ST	Stereotypy	General Acitivity	N	0	4
M21	C57	Single	N10	3	U	Unknown	Unknown	N	0.133333	16
M21	C57	Single	N10	1	A	Aggression	General Acitivity	N	0	6
M21	C57	Single	N10	3	A	Aggression	General Acitivity	N	0	16
M21	C57	Single	N10	1	IN	Inactive in Nest	Inactive	Y	0.583333	6
M21	C57	Single	N10	3	CIN	Corner inactivity	Inactive	N	0	16
M21	C57	Single	N10	1	CIN	Corner inactivity	Inactive	N	0	6
M21	C57	Single	N10	3	UN	Unknown in nest	Unknown	Y	0.266667	16
M21	C57	Single	N10	1	UN	Unknown in nest	Unknown	Y	0.104167	6
M21	C57	Single	N10	3	IC	Inactive contact with pups	Inactive	Y	0	16
M21	C57	Single	N10	1	U	Unknown	Unknown	N	0.0208333	6
M21	C57	Single	N10	1	IC	Inactive contact with pups	Inactive	Y	0	6
M21	C57	Single	N10	3	M	Maintenance	Maintenance	N	0.177778	16
M21	C57	Single	N10	1	ST	Stereotypy	General Acitivity	N	0	6
M21	C57	Single	N10	3	ST	Stereotypy	General Acitivity	N	0	16
M21	C57	Single	N10	3	INC	Inactive no contact with pups	Inactive	N	0.0222222	16
M21	C57	Single	N10	1	INC	Inactive no contact with pups	Inactive	N	0	6
M21	C57	Single	N10	1	NP	Nursing pups	Maternal Behavior	Y	0	6
M21	C57	Single	N10	3	NP	Nursing pups	Maternal Behavior	Y	0.0444444	16
M21	C57	Single	N10	1	GS	Groom Self or adult	Maintenance	N	0.0208333	6
M21	C57	Single	N10	3	GS	Groom Self or adult	Maintenance	N	0	16
M21	C57	Single	N10	1	GA	General Activity	General Acitivity	N	0.0208333	6
M21	C57	Single	N10	3	GA	General Activity	General Acitivity	N	0.0444444	16
M21	C57	Single	N10	1	GP	Grooming pups	Maternal Behavior	Y	0	6
M21	C57	Single	N10	3	GP	Grooming pups	Maternal Behavior	Y	0.0222222	16
M21	C57	Single	N10	1	M	Maintenance	Maintenance	N	0.145833	6
M21	C57	Single	N10	1	RP	Retreive pup	Maternal Behavior	Y	0	6
M21	C57	Single	N10	3	RP	Retreive pup	Maternal Behavior	Y	0	16
M21	C57	Single	N10	3	IN	Inactive in Nest	Inactive	Y	0.244444	16
M21	C57	Single	N10	1	NB	Nest Building	Maternal Behavior	N	0.104167	6
M21	C57	Single	N10	3	NB	Nest Building	Maternal Behavior	N	0.0444444	16
M22	CD1	Single	1291	3	RP	Retreive pup	Maternal Behavior	Y	0	18
M22	CD1	Single	1291	3	INC	Inactive no contact with pups	Inactive	N	0.0652174	18
M22	CD1	Single	1291	1	UN	Unknown in nest	Unknown	Y	0.0833333	4
M22	CD1	Single	1291	3	UN	Unknown in nest	Unknown	Y	0.130435	18
M22	CD1	Single	1291	1	NB	Nest Building	Maternal Behavior	N	0.104167	4
M22	CD1	Single	1291	3	M	Maintenance	Maintenance	N	0.173913	18
M22	CD1	Single	1291	3	GA	General Activity	General Acitivity	N	0.0434783	18
M22	CD1	Single	1291	3	NB	Nest Building	Maternal Behavior	N	0.0652174	18
M22	CD1	Single	1291	3	ST	Stereotypy	General Acitivity	N	0	18
M22	CD1	Single	1291	1	INC	Inactive no contact with pups	Inactive	N	0.0208333	4
M22	CD1	Single	1291	1	ST	Stereotypy	General Acitivity	N	0	4
M22	CD1	Single	1291	1	RP	Retreive pup	Maternal Behavior	Y	0	4
M22	CD1	Single	1291	3	GS	Groom Self or adult	Maintenance	N	0.0652174	18
M22	CD1	Single	1291	3	CIN	Corner inactivity	Inactive	N	0	18
M22	CD1	Single	1291	1	M	Maintenance	Maintenance	N	0.1875	4
M22	CD1	Single	1291	1	NP	Nursing pups	Maternal Behavior	Y	0	4
M22	CD1	Single	1291	3	A	Aggression	General Acitivity	N	0	18
M22	CD1	Single	1291	1	A	Aggression	General Acitivity	N	0	4
M22	CD1	Single	1291	3	GP	Grooming pups	Maternal Behavior	Y	0.0434783	18
M22	CD1	Single	1291	1	IN	Inactive in Nest	Inactive	Y	0.375	4
M22	CD1	Single	1291	1	GS	Groom Self or adult	Maintenance	N	0.0625	4
M22	CD1	Single	1291	1	U	Unknown	Unknown	N	0	4
M22	CD1	Single	1291	1	GP	Grooming pups	Maternal Behavior	Y	0	4
M22	CD1	Single	1291	3	NP	Nursing pups	Maternal Behavior	Y	0.130435	18
M22	CD1	Single	1291	1	GA	General Activity	General Acitivity	N	0.166667	4
M22	CD1	Single	1291	1	IC	Inactive contact with pups	Inactive	Y	0	4
M22	CD1	Single	1291	3	IC	Inactive contact with pups	Inactive	Y	0.0434783	18
M22	CD1	Single	1291	3	IN	Inactive in Nest	Inactive	Y	0.0869565	18
M22	CD1	Single	1291	1	CIN	Corner inactivity	Inactive	N	0	4
M22	CD1	Single	1291	3	U	Unknown	Unknown	N	0.152174	18
M23	C57	Single	18790	1	ST	Stereotypy	General Acitivity	N	0	6
M23	C57	Single	18790	1	CIN	Corner inactivity	Inactive	N	0	6
M23	C57	Single	18790	1	INC	Inactive no contact with pups	Inactive	N	0.0652174	6
M23	C57	Single	18790	1	NP	Nursing pups	Maternal Behavior	Y	0.0434783	6
M23	C57	Single	18790	1	M	Maintenance	Maintenance	N	0.130435	6
M23	C57	Single	18790	1	NB	Nest Building	Maternal Behavior	N	0.0217391	6
M23	C57	Single	18790	1	GP	Grooming pups	Maternal Behavior	Y	0	6
M23	C57	Single	18790	1	IC	Inactive contact with pups	Inactive	Y	0	6
M23	C57	Single	18790	1	GS	Groom Self or adult	Maintenance	N	0.0434783	6
M23	C57	Single	18790	1	RP	Retreive pup	Maternal Behavior	Y	0	6
M23	C57	Single	18790	1	A	Aggression	General Acitivity	N	0	6
M23	C57	Single	18790	1	UN	Unknown in nest	Unknown	Y	0.26087	6
M23	C57	Single	18790	1	IN	Inactive in Nest	Inactive	Y	0.195652	6
M23	C57	Single	18790	1	U	Unknown	Unknown	N	0.152174	6
M23	C57	Single	18790	1	GA	General Activity	General Acitivity	N	0.0869565	6
M24	CD1	Single	Shoebox	1	GP	Grooming pups	Maternal Behavior	Y	0	4
M24	CD1	Single	Shoebox	1	M	Maintenance	Maintenance	N	0.145833	4
M24	CD1	Single	Shoebox	3	RP	Retreive pup	Maternal Behavior	Y	0	18
M24	CD1	Single	Shoebox	3	GA	General Activity	General Acitivity	N	0.0652174	18
M24	CD1	Single	Shoebox	3	NB	Nest Building	Maternal Behavior	N	0	18
M24	CD1	Single	Shoebox	3	NP	Nursing pups	Maternal Behavior	Y	0.217391	18
M24	CD1	Single	Shoebox	1	GA	General Activity	General Acitivity	N	0.0416667	4
M24	CD1	Single	Shoebox	3	GP	Grooming pups	Maternal Behavior	Y	0	18
M24	CD1	Single	Shoebox	1	A	Aggression	General Acitivity	N	0	4
M24	CD1	Single	Shoebox	3	M	Maintenance	Maintenance	N	0.152174	18
M24	CD1	Single	Shoebox	3	A	Aggression	General Acitivity	N	0	18
M24	CD1	Single	Shoebox	1	U	Unknown	Unknown	N	0	4
M24	CD1	Single	Shoebox	3	GS	Groom Self or adult	Maintenance	N	0.108696	18
M24	CD1	Single	Shoebox	1	GS	Groom Self or adult	Maintenance	N	0.0833333	4
M24	CD1	Single	Shoebox	1	NP	Nursing pups	Maternal Behavior	Y	0	4
M24	CD1	Single	Shoebox	3	IN	Inactive in Nest	Inactive	Y	0	18
M24	CD1	Single	Shoebox	3	CIN	Corner inactivity	Inactive	N	0	18
M24	CD1	Single	Shoebox	1	CIN	Corner inactivity	Inactive	N	0	4
M24	CD1	Single	Shoebox	3	ST	Stereotypy	General Acitivity	N	0	18
M24	CD1	Single	Shoebox	3	U	Unknown	Unknown	N	0.0652174	18
M24	CD1	Single	Shoebox	1	NB	Nest Building	Maternal Behavior	N	0.0208333	4
M24	CD1	Single	Shoebox	1	IN	Inactive in Nest	Inactive	Y	0.5625	4
M24	CD1	Single	Shoebox	3	UN	Unknown in nest	Unknown	Y	0	18
M24	CD1	Single	Shoebox	1	ST	Stereotypy	General Acitivity	N	0	4
M24	CD1	Single	Shoebox	1	UN	Unknown in nest	Unknown	Y	0.104167	4
M24	CD1	Single	Shoebox	1	INC	Inactive no contact with pups	Inactive	N	0.0416667	4
M24	CD1	Single	Shoebox	1	RP	Retreive pup	Maternal Behavior	Y	0	4
M24	CD1	Single	Shoebox	3	INC	Inactive no contact with pups	Inactive	N	0.195652	18
M24	CD1	Single	Shoebox	1	IC	Inactive contact with pups	Inactive	Y	0	4
M24	CD1	Single	Shoebox	3	IC	Inactive contact with pups	Inactive	Y	0.195652	18
M25	CD1	Trio	18790	3	ST	Stereotypy	General Acitivity	N	0	16
M25	CD1	Trio	18790	1	GA	General Activity	General Acitivity	N	0.120567	2
M25	CD1	Trio	18790	1	GS	Groom Self or adult	Maintenance	N	0.0851064	2
M25	CD1	Trio	18790	1	GP	Grooming pups	Maternal Behavior	Y	0.0141844	2
M25	CD1	Trio	18790	3	GS	Groom Self or adult	Maintenance	N	0.104167	16
M25	CD1	Trio	18790	3	RP	Retreive pup	Maternal Behavior	Y	0	16
M25	CD1	Trio	18790	3	A	Aggression	General Acitivity	N	0	16
M25	CD1	Trio	18790	1	A	Aggression	General Acitivity	N	0	2
M25	CD1	Trio	18790	1	IN	Inactive in Nest	Inactive	Y	0.163121	2
M25	CD1	Trio	18790	3	IN	Inactive in Nest	Inactive	Y	0	16
M25	CD1	Trio	18790	1	RP	Retreive pup	Maternal Behavior	Y	0	2
M25	CD1	Trio	18790	1	UN	Unknown in nest	Unknown	Y	0.120567	2
M25	CD1	Trio	18790	1	IC	Inactive contact with pups	Inactive	Y	0.0496454	2
M25	CD1	Trio	18790	3	IC	Inactive contact with pups	Inactive	Y	0.236111	16
M25	CD1	Trio	18790	3	CIN	Corner inactivity	Inactive	N	0.0138889	16
M25	CD1	Trio	18790	1	CIN	Corner inactivity	Inactive	N	0.0070922	2
M25	CD1	Trio	18790	1	INC	Inactive no contact with pups	Inactive	N	0.0638298	2
M25	CD1	Trio	18790	3	UN	Unknown in nest	Unknown	Y	0	16
M25	CD1	Trio	18790	1	U	Unknown	Unknown	N	0.262411	2
M25	CD1	Trio	18790	3	INC	Inactive no contact with pups	Inactive	N	0.00694444	16
M25	CD1	Trio	18790	3	NB	Nest Building	Maternal Behavior	N	0.00694444	16
M25	CD1	Trio	18790	1	NP	Nursing pups	Maternal Behavior	Y	0.0141844	2
M25	CD1	Trio	18790	3	NP	Nursing pups	Maternal Behavior	Y	0.159722	16
M25	CD1	Trio	18790	3	GP	Grooming pups	Maternal Behavior	Y	0.0208333	16
M25	CD1	Trio	18790	3	M	Maintenance	Maintenance	N	0.0486111	16
M25	CD1	Trio	18790	1	M	Maintenance	Maintenance	N	0.0780142	2
M25	CD1	Trio	18790	1	NB	Nest Building	Maternal Behavior	N	0.0212766	2
M25	CD1	Trio	18790	3	U	Unknown	Unknown	N	0.243056	16
M25	CD1	Trio	18790	3	GA	General Activity	General Acitivity	N	0.159722	16
M25	CD1	Trio	18790	1	ST	Stereotypy	General Acitivity	N	0	2
M28	C57	Trio	Shoebox	3	GA	General Activity	General Acitivity	N	0.131944	16
M28	C57	Trio	Shoebox	1	GA	General Activity	General Acitivity	N	0.138889	4
M28	C57	Trio	Shoebox	3	IC	Inactive contact with pups	Inactive	Y	0	16
M28	C57	Trio	Shoebox	1	ST	Stereotypy	General Acitivity	N	0	4
M28	C57	Trio	Shoebox	3	ST	Stereotypy	General Acitivity	N	0	16
M28	C57	Trio	Shoebox	3	IN	Inactive in Nest	Inactive	Y	0.263889	16
M28	C57	Trio	Shoebox	1	IN	Inactive in Nest	Inactive	Y	0.263889	4
M28	C57	Trio	Shoebox	1	U	Unknown	Unknown	N	0.0555556	4
M28	C57	Trio	Shoebox	3	U	Unknown	Unknown	N	0.0555556	16
M28	C57	Trio	Shoebox	1	GP	Grooming pups	Maternal Behavior	Y	0	4
M28	C57	Trio	Shoebox	3	GP	Grooming pups	Maternal Behavior	Y	0.00694444	16
M28	C57	Trio	Shoebox	3	A	Aggression	General Acitivity	N	0	16
M28	C57	Trio	Shoebox	1	A	Aggression	General Acitivity	N	0	4
M28	C57	Trio	Shoebox	1	CIN	Corner inactivity	Inactive	N	0	4
M28	C57	Trio	Shoebox	1	IC	Inactive contact with pups	Inactive	Y	0	4
M28	C57	Trio	Shoebox	3	UN	Unknown in nest	Unknown	Y	0.201389	16
M28	C57	Trio	Shoebox	3	NB	Nest Building	Maternal Behavior	N	0.0277778	16
M28	C57	Trio	Shoebox	1	INC	Inactive no contact with pups	Inactive	N	0.0486111	4
M28	C57	Trio	Shoebox	3	RP	Retreive pup	Maternal Behavior	Y	0	16
M28	C57	Trio	Shoebox	3	CIN	Corner inactivity	Inactive	N	0	16
M28	C57	Trio	Shoebox	3	M	Maintenance	Maintenance	N	0.159722	16
M28	C57	Trio	Shoebox	1	M	Maintenance	Maintenance	N	0.0972222	4
M28	C57	Trio	Shoebox	3	GS	Groom Self or adult	Maintenance	N	0.0972222	16
M28	C57	Trio	Shoebox	1	GS	Groom Self or adult	Maintenance	N	0.0625	4
M28	C57	Trio	Shoebox	3	INC	Inactive no contact with pups	Inactive	N	0.0277778	16
M28	C57	Trio	Shoebox	1	UN	Unknown in nest	Unknown	Y	0.291667	4
M28	C57	Trio	Shoebox	1	RP	Retreive pup	Maternal Behavior	Y	0	4
M28	C57	Trio	Shoebox	1	NB	Nest Building	Maternal Behavior	N	0.0416667	4
M28	C57	Trio	Shoebox	1	NP	Nursing pups	Maternal Behavior	Y	0	4
M28	C57	Trio	Shoebox	3	NP	Nursing pups	Maternal Behavior	Y	0.0277778	16
M3	C57	Single	1291	1	GA	General Activity	General Acitivity	N	0.0833333	6
M3	C57	Single	1291	3	GA	General Activity	General Acitivity	N	0.108696	17
M3	C57	Single	1291	3	RP	Retreive pup	Maternal Behavior	Y	0	17
M3	C57	Single	1291	1	GP	Grooming pups	Maternal Behavior	Y	0.0208333	6
M3	C57	Single	1291	1	IC	Inactive contact with pups	Inactive	Y	0	6
M3	C57	Single	1291	1	UN	Unknown in nest	Unknown	Y	0.291667	6
M3	C57	Single	1291	1	IN	Inactive in Nest	Inactive	Y	0.145833	6
M3	C57	Single	1291	3	IN	Inactive in Nest	Inactive	Y	0.0869565	17
M3	C57	Single	1291	3	M	Maintenance	Maintenance	N	0.26087	17
M3	C57	Single	1291	3	GP	Grooming pups	Maternal Behavior	Y	0	17
M3	C57	Single	1291	1	U	Unknown	Unknown	N	0.0416667	6
M3	C57	Single	1291	3	U	Unknown	Unknown	N	0.0434783	17
M3	C57	Single	1291	1	M	Maintenance	Maintenance	N	0.3125	6
M3	C57	Single	1291	3	UN	Unknown in nest	Unknown	Y	0.282609	17
M3	C57	Single	1291	1	ST	Stereotypy	General Acitivity	N	0	6
M3	C57	Single	1291	3	ST	Stereotypy	General Acitivity	N	0	17
M3	C57	Single	1291	3	IC	Inactive contact with pups	Inactive	Y	0.0217391	17
M3	C57	Single	1291	3	A	Aggression	General Acitivity	N	0	17
M3	C57	Single	1291	1	A	Aggression	General Acitivity	N	0	6
M3	C57	Single	1291	1	NP	Nursing pups	Maternal Behavior	Y	0.0416667	6
M3	C57	Single	1291	3	NP	Nursing pups	Maternal Behavior	Y	0.0869565	17
M3	C57	Single	1291	3	GS	Groom Self or adult	Maintenance	N	0.0652174	17
M3	C57	Single	1291	1	GS	Groom Self or adult	Maintenance	N	0.0208333	6
M3	C57	Single	1291	1	NB	Nest Building	Maternal Behavior	N	0.0416667	6
M3	C57	Single	1291	3	NB	Nest Building	Maternal Behavior	N	0.0217391	17
M3	C57	Single	1291	1	RP	Retreive pup	Maternal Behavior	Y	0	6
M3	C57	Single	1291	3	CIN	Corner inactivity	Inactive	N	0	17
M3	C57	Single	1291	3	INC	Inactive no contact with pups	Inactive	N	0.0217391	17
M3	C57	Single	1291	1	CIN	Corner inactivity	Inactive	N	0	6
M3	C57	Single	1291	1	INC	Inactive no contact with pups	Inactive	N	0	6
M31	C57	Trio	N10	3	UN	Unknown in nest	Unknown	Y	0.236111	14.5
M31	C57	Trio	N10	1	NB	Nest Building	Maternal Behavior	N	0.0416667	1
M31	C57	Trio	N10	1	U	Unknown	Unknown	N	0	1
M31	C57	Trio	N10	3	U	Unknown	Unknown	N	0.118056	14.5
M31	C57	Trio	N10	1	GA	General Activity	General Acitivity	N	0.0972222	1
M31	C57	Trio	N10	3	RP	Retreive pup	Maternal Behavior	Y	0	14.5
M31	C57	Trio	N10	1	UN	Unknown in nest	Unknown	Y	0.229167	1
M31	C57	Trio	N10	1	GP	Grooming pups	Maternal Behavior	Y	0	1
M31	C57	Trio	N10	3	GP	Grooming pups	Maternal Behavior	Y	0.00694444	14.5
M31	C57	Trio	N10	1	NP	Nursing pups	Maternal Behavior	Y	0	1
M31	C57	Trio	N10	1	A	Aggression	General Acitivity	N	0	1
M31	C57	Trio	N10	3	NB	Nest Building	Maternal Behavior	N	0.00694444	14.5
M31	C57	Trio	N10	3	CIN	Corner inactivity	Inactive	N	0	14.5
M31	C57	Trio	N10	1	IC	Inactive contact with pups	Inactive	Y	0	1
M31	C57	Trio	N10	3	IC	Inactive contact with pups	Inactive	Y	0	14.5
M31	C57	Trio	N10	1	RP	Retreive pup	Maternal Behavior	Y	0	1
M31	C57	Trio	N10	1	CIN	Corner inactivity	Inactive	N	0	1
M31	C57	Trio	N10	3	M	Maintenance	Maintenance	N	0.222222	14.5
M31	C57	Trio	N10	1	M	Maintenance	Maintenance	N	0.0763889	1
M31	C57	Trio	N10	3	GS	Groom Self or adult	Maintenance	N	0.0416667	14.5
M31	C57	Trio	N10	1	GS	Groom Self or adult	Maintenance	N	0.0208333	1
M31	C57	Trio	N10	3	A	Aggression	General Acitivity	N	0	14.5
M31	C57	Trio	N10	3	NP	Nursing pups	Maternal Behavior	Y	0.00694444	14.5
M31	C57	Trio	N10	1	IN	Inactive in Nest	Inactive	Y	0.534722	1
M31	C57	Trio	N10	1	INC	Inactive no contact with pups	Inactive	N	0	1
M31	C57	Trio	N10	1	ST	Stereotypy	General Acitivity	N	0	1
M31	C57	Trio	N10	3	INC	Inactive no contact with pups	Inactive	N	0.0347222	14.5
M31	C57	Trio	N10	3	ST	Stereotypy	General Acitivity	N	0	14.5
M31	C57	Trio	N10	3	GA	General Activity	General Acitivity	N	0.131944	14.5
M31	C57	Trio	N10	3	IN	Inactive in Nest	Inactive	Y	0.194444	14.5
M32	C57	Trio	1291	3	CIN	Corner inactivity	Inactive	N	0	21
M32	C57	Trio	1291	1	GA	General Activity	General Acitivity	N	0.104167	4
M32	C57	Trio	1291	1	IC	Inactive contact with pups	Inactive	Y	0	4
M32	C57	Trio	1291	3	IC	Inactive contact with pups	Inactive	Y	0	21
M32	C57	Trio	1291	3	UN	Unknown in nest	Unknown	Y	0.180556	21
M32	C57	Trio	1291	1	NB	Nest Building	Maternal Behavior	N	0.0138889	4
M32	C57	Trio	1291	1	M	Maintenance	Maintenance	N	0.0972222	4
M32	C57	Trio	1291	3	ST	Stereotypy	General Acitivity	N	0	21
M32	C57	Trio	1291	3	GS	Groom Self or adult	Maintenance	N	0.0347222	21
M32	C57	Trio	1291	1	GS	Groom Self or adult	Maintenance	N	0.0416667	4
M32	C57	Trio	1291	1	INC	Inactive no contact with pups	Inactive	N	0.00694444	4
M32	C57	Trio	1291	3	INC	Inactive no contact with pups	Inactive	N	0.00694444	21
M32	C57	Trio	1291	3	RP	Retreive pup	Maternal Behavior	Y	0	21
M32	C57	Trio	1291	1	RP	Retreive pup	Maternal Behavior	Y	0	4
M32	C57	Trio	1291	3	M	Maintenance	Maintenance	N	0.125	21
M32	C57	Trio	1291	1	CIN	Corner inactivity	Inactive	N	0	4
M32	C57	Trio	1291	1	NP	Nursing pups	Maternal Behavior	Y	0	4
M32	C57	Trio	1291	3	NP	Nursing pups	Maternal Behavior	Y	0	21
M32	C57	Trio	1291	1	U	Unknown	Unknown	N	0.0416667	4
M32	C57	Trio	1291	3	U	Unknown	Unknown	N	0.0208333	21
M32	C57	Trio	1291	1	UN	Unknown in nest	Unknown	Y	0.222222	4
M32	C57	Trio	1291	1	ST	Stereotypy	General Acitivity	N	0	4
M32	C57	Trio	1291	3	A	Aggression	General Acitivity	N	0	21
M32	C57	Trio	1291	3	IN	Inactive in Nest	Inactive	Y	0.506944	21
M32	C57	Trio	1291	3	NB	Nest Building	Maternal Behavior	N	0.0277778	21
M32	C57	Trio	1291	1	IN	Inactive in Nest	Inactive	Y	0.472222	4
M32	C57	Trio	1291	1	GP	Grooming pups	Maternal Behavior	Y	0	4
M32	C57	Trio	1291	3	GP	Grooming pups	Maternal Behavior	Y	0.0138889	21
M32	C57	Trio	1291	1	A	Aggression	General Acitivity	N	0	4
M32	C57	Trio	1291	3	GA	General Activity	General Acitivity	N	0.0833333	21
M5	C57	Single	N10	1	NB	Nest Building	Maternal Behavior	N	0.0238095	7
M5	C57	Single	N10	3	RP	Retreive pup	Maternal Behavior	Y	0	17
M5	C57	Single	N10	1	RP	Retreive pup	Maternal Behavior	Y	0	7
M5	C57	Single	N10	1	GS	Groom Self or adult	Maintenance	N	0.0714286	7
M5	C57	Single	N10	3	GS	Groom Self or adult	Maintenance	N	0.0425532	17
M5	C57	Single	N10	3	CIN	Corner inactivity	Inactive	N	0	17
M5	C57	Single	N10	3	NB	Nest Building	Maternal Behavior	N	0	17
M5	C57	Single	N10	1	INC	Inactive no contact with pups	Inactive	N	0.0238095	7
M5	C57	Single	N10	3	UN	Unknown in nest	Unknown	Y	0.191489	17
M5	C57	Single	N10	1	IN	Inactive in Nest	Inactive	Y	0.0952381	7
M5	C57	Single	N10	3	IN	Inactive in Nest	Inactive	Y	0.12766	17
M5	C57	Single	N10	3	M	Maintenance	Maintenance	N	0.276596	17
M5	C57	Single	N10	1	M	Maintenance	Maintenance	N	0.285714	7
M5	C57	Single	N10	3	GA	General Activity	General Acitivity	N	0.106383	17
M5	C57	Single	N10	1	GA	General Activity	General Acitivity	N	0.0238095	7
M5	C57	Single	N10	3	GP	Grooming pups	Maternal Behavior	Y	0.0425532	17
M5	C57	Single	N10	3	IC	Inactive contact with pups	Inactive	Y	0.106383	17
M5	C57	Single	N10	3	INC	Inactive no contact with pups	Inactive	N	0.0638298	17
M5	C57	Single	N10	3	NP	Nursing pups	Maternal Behavior	Y	0	17
M5	C57	Single	N10	1	U	Unknown	Unknown	N	0.0238095	7
M5	C57	Single	N10	3	U	Unknown	Unknown	N	0.0425532	17
M5	C57	Single	N10	3	ST	Stereotypy	General Acitivity	N	0	17
M5	C57	Single	N10	1	ST	Stereotypy	General Acitivity	N	0	7
M5	C57	Single	N10	1	GP	Grooming pups	Maternal Behavior	Y	0	7
M5	C57	Single	N10	1	UN	Unknown in nest	Unknown	Y	0.452381	7
M5	C57	Single	N10	1	IC	Inactive contact with pups	Inactive	Y	0	7
M5	C57	Single	N10	3	A	Aggression	General Acitivity	N	0	17
M5	C57	Single	N10	1	A	Aggression	General Acitivity	N	0	7
M5	C57	Single	N10	1	CIN	Corner inactivity	Inactive	N	0	7
M5	C57	Single	N10	1	NP	Nursing pups	Maternal Behavior	Y	0	7
M6	CD1	Single	1291	3	M	Maintenance	Maintenance	N	0.148936	17
M6	CD1	Single	1291	1	M	Maintenance	Maintenance	N	0.25	4
M6	CD1	Single	1291	3	NB	Nest Building	Maternal Behavior	N	0.0212766	17
M6	CD1	Single	1291	1	A	Aggression	General Acitivity	N	0	4
M6	CD1	Single	1291	1	NP	Nursing pups	Maternal Behavior	Y	0	4
M6	CD1	Single	1291	3	NP	Nursing pups	Maternal Behavior	Y	0.106383	17
M6	CD1	Single	1291	1	NB	Nest Building	Maternal Behavior	N	0	4
M6	CD1	Single	1291	1	GA	General Activity	General Acitivity	N	0.0625	4
M6	CD1	Single	1291	3	GP	Grooming pups	Maternal Behavior	Y	0	17
M6	CD1	Single	1291	1	RP	Retreive pup	Maternal Behavior	Y	0	4
M6	CD1	Single	1291	3	RP	Retreive pup	Maternal Behavior	Y	0	17
M6	CD1	Single	1291	3	IC	Inactive contact with pups	Inactive	Y	0	17
M6	CD1	Single	1291	3	GS	Groom Self or adult	Maintenance	N	0.170213	17
M6	CD1	Single	1291	1	GP	Grooming pups	Maternal Behavior	Y	0	4
M6	CD1	Single	1291	3	A	Aggression	General Acitivity	N	0	17
M6	CD1	Single	1291	1	ST	Stereotypy	General Acitivity	N	0	4
M6	CD1	Single	1291	3	ST	Stereotypy	General Acitivity	N	0	17
M6	CD1	Single	1291	1	UN	Unknown in nest	Unknown	Y	0.0833333	4
M6	CD1	Single	1291	3	UN	Unknown in nest	Unknown	Y	0.319149	17
M6	CD1	Single	1291	1	CIN	Corner inactivity	Inactive	N	0	4
M6	CD1	Single	1291	3	CIN	Corner inactivity	Inactive	N	0	17
M6	CD1	Single	1291	1	GS	Groom Self or adult	Maintenance	N	0.0625	4
M6	CD1	Single	1291	1	INC	Inactive no contact with pups	Inactive	N	0.0833333	4
M6	CD1	Single	1291	1	IC	Inactive contact with pups	Inactive	Y	0	4
M6	CD1	Single	1291	3	GA	General Activity	General Acitivity	N	0.106383	17
M6	CD1	Single	1291	1	IN	Inactive in Nest	Inactive	Y	0.4375	4
M6	CD1	Single	1291	3	U	Unknown	Unknown	N	0	17
M6	CD1	Single	1291	1	U	Unknown	Unknown	N	0.0208333	4
M6	CD1	Single	1291	3	IN	Inactive in Nest	Inactive	Y	0.0425532	17
M6	CD1	Single	1291	3	INC	Inactive no contact with pups	Inactive	N	0.0851064	17
M8	CD1	Single	Shoebox	1	A	Aggression	General Acitivity	N	0	5
M8	CD1	Single	Shoebox	3	A	Aggression	General Acitivity	N	0	16
M8	CD1	Single	Shoebox	1	INC	Inactive no contact with pups	Inactive	N	0.145833	5
M8	CD1	Single	Shoebox	1	ST	Stereotypy	General Acitivity	N	0	5
M8	CD1	Single	Shoebox	3	M	Maintenance	Maintenance	N	0.1875	16
M8	CD1	Single	Shoebox	3	GA	General Activity	General Acitivity	N	0.0625	16
M8	CD1	Single	Shoebox	3	INC	Inactive no contact with pups	Inactive	N	0.0625	16
M8	CD1	Single	Shoebox	1	UN	Unknown in nest	Unknown	Y	0.0416667	5
M8	CD1	Single	Shoebox	3	UN	Unknown in nest	Unknown	Y	0.0833333	16
M8	CD1	Single	Shoebox	1	GA	General Activity	General Acitivity	N	0.0416667	5
M8	CD1	Single	Shoebox	1	CIN	Corner inactivity	Inactive	N	0	5
M8	CD1	Single	Shoebox	3	CIN	Corner inactivity	Inactive	N	0	16
M8	CD1	Single	Shoebox	3	ST	Stereotypy	General Acitivity	N	0	16
M8	CD1	Single	Shoebox	1	GP	Grooming pups	Maternal Behavior	Y	0	5
M8	CD1	Single	Shoebox	1	IC	Inactive contact with pups	Inactive	Y	0	5
M8	CD1	Single	Shoebox	3	IC	Inactive contact with pups	Inactive	Y	0.0833333	16
M8	CD1	Single	Shoebox	3	U	Unknown	Unknown	N	0.0208333	16
M8	CD1	Single	Shoebox	1	U	Unknown	Unknown	N	0.0208333	5
M8	CD1	Single	Shoebox	1	NP	Nursing pups	Maternal Behavior	Y	0.0208333	5
M8	CD1	Single	Shoebox	3	NP	Nursing pups	Maternal Behavior	Y	0.375	16
M8	CD1	Single	Shoebox	3	GS	Groom Self or adult	Maintenance	N	0.0625	16
M8	CD1	Single	Shoebox	1	NB	Nest Building	Maternal Behavior	N	0.104167	5
M8	CD1	Single	Shoebox	1	M	Maintenance	Maintenance	N	0.270833	5
M8	CD1	Single	Shoebox	3	GP	Grooming pups	Maternal Behavior	Y	0.0208333	16
M8	CD1	Single	Shoebox	1	IN	Inactive in Nest	Inactive	Y	0.3125	5
M8	CD1	Single	Shoebox	1	RP	Retreive pup	Maternal Behavior	Y	0	5
M8	CD1	Single	Shoebox	3	RP	Retreive pup	Maternal Behavior	Y	0	16
M8	CD1	Single	Shoebox	1	GS	Groom Self or adult	Maintenance	N	0.0416667	5
M8	CD1	Single	Shoebox	3	NB	Nest Building	Maternal Behavior	N	0	16
M8	CD1	Single	Shoebox	3	IN	Inactive in Nest	Inactive	Y	0.0416667	16

## Sheet: Behavior-Location Budget
Cage	Strain	BreedingTreatment	CagesizeTreatment	WeekofAge	LocationinCage	%Budget
10	CD1	Trio	N10	1	Other	0.743056
10	CD1	Trio	N10	1	Under feeder	0.208333
10	CD1	Trio	N10	1	Unknown	0.0486111
10	CD1	Trio	N10	3	Other	0.4375
10	CD1	Trio	N10	3	Under feeder	0.229167
10	CD1	Trio	N10	3	Unknown	0.333333
12	CD1	Trio	Shoebox	1	Other	0.583333
12	CD1	Trio	Shoebox	1	Under feeder	0.395833
12	CD1	Trio	Shoebox	1	Unknown	0.0208333
12	CD1	Trio	Shoebox	3	Other	0.520833
12	CD1	Trio	Shoebox	3	Under feeder	0.354167
12	CD1	Trio	Shoebox	3	Unknown	0.125
13	C57	Pair	18790	1	Other	0.729167
13	C57	Pair	18790	1	Under feeder	0.270833
13	C57	Pair	18790	1	Unknown	0
13	C57	Pair	18790	3	Other	0.590909
13	C57	Pair	18790	3	Under feeder	0.363636
13	C57	Pair	18790	3	Unknown	0.0454545
15	C57	Pair	Shoebox	1	Other	0.854167
15	C57	Pair	Shoebox	1	Under feeder	0.145833
15	C57	Pair	Shoebox	1	Unknown	0
15	C57	Pair	Shoebox	3	Other	0.46875
15	C57	Pair	Shoebox	3	Under feeder	0.53125
15	C57	Pair	Shoebox	3	Unknown	0
16	CD1	Pair	N10	1	Other	0.885417
16	CD1	Pair	N10	1	Under feeder	0.09375
16	CD1	Pair	N10	1	Unknown	0.0208333
16	CD1	Pair	N10	3	Other	0.625
16	CD1	Pair	N10	3	Under feeder	0.28125
16	CD1	Pair	N10	3	Unknown	0.09375
18	CD1	Pair	Shoebox	1	Other	0.833333
18	CD1	Pair	Shoebox	1	Under feeder	0.166667
18	CD1	Pair	Shoebox	1	Unknown	0
18	CD1	Pair	Shoebox	3	Other	0.53125
18	CD1	Pair	Shoebox	3	Under feeder	0.46875
18	CD1	Pair	Shoebox	3	Unknown	0
2	CD1	Pair	18790	1	Other	0.760417
2	CD1	Pair	18790	1	Under feeder	0.239583
2	CD1	Pair	18790	1	Unknown	0
2	CD1	Pair	18790	3	Other	0.478261
2	CD1	Pair	18790	3	Under feeder	0.467391
2	CD1	Pair	18790	3	Unknown	0.0543478
21	C57	Trio	1291	1	Other	0.131944
21	C57	Trio	1291	1	Under feeder	0.861111
21	C57	Trio	1291	1	Unknown	0.00694444
21	C57	Trio	1291	3	Other	0.270833
21	C57	Trio	1291	3	Under feeder	0.708333
21	C57	Trio	1291	3	Unknown	0.0208333
23	C57	Trio	18790	1	Other	0.819444
23	C57	Trio	18790	1	Under feeder	0.166667
23	C57	Trio	18790	1	Unknown	0.0138889
23	C57	Trio	18790	3	Other	0.645833
23	C57	Trio	18790	3	Under feeder	0.270833
23	C57	Trio	18790	3	Unknown	0.0833333
24	CD1	Trio	Shoebox	1	Other	0.513889
24	CD1	Trio	Shoebox	1	Under feeder	0.458333
24	CD1	Trio	Shoebox	1	Unknown	0.0277778
24	CD1	Trio	Shoebox	3	Other	0.631944
24	CD1	Trio	Shoebox	3	Under feeder	0.298611
24	CD1	Trio	Shoebox	3	Unknown	0.0694444
25	CD1	Pair	N10	1	Other	0.833333
25	CD1	Pair	N10	1	Under feeder	0.15625
25	CD1	Pair	N10	1	Unknown	0.0104167
25	CD1	Pair	N10	3	Other	0.59375
25	CD1	Pair	N10	3	Under feeder	0.354167
25	CD1	Pair	N10	3	Unknown	0.0520833
26	C57	Pair	18790	1	Other	0.729167
26	C57	Pair	18790	1	Under feeder	0.21875
26	C57	Pair	18790	1	Unknown	0.0520833
26	C57	Pair	18790	3	Other	0.695652
26	C57	Pair	18790	3	Under feeder	0.23913
26	C57	Pair	18790	3	Unknown	0.0652174
27	CD1	Pair	Shoebox	1	Other	0.75
27	CD1	Pair	Shoebox	1	Under feeder	0.208333
27	CD1	Pair	Shoebox	1	Unknown	0.0416667
27	CD1	Pair	Shoebox	3	Other	0.46875
27	CD1	Pair	Shoebox	3	Under feeder	0.4375
27	CD1	Pair	Shoebox	3	Unknown	0.09375
29	CD1	Trio	1291	1	Other	0.145833
29	CD1	Trio	1291	1	Under feeder	0.805556
29	CD1	Trio	1291	1	Unknown	0.0486111
29	CD1	Trio	1291	3	Other	0.180556
29	CD1	Trio	1291	3	Under feeder	0.722222
29	CD1	Trio	1291	3	Unknown	0.0972222
30	C57	Trio	Shoebox	1	Other	0.756944
30	C57	Trio	Shoebox	1	Under feeder	0.236111
30	C57	Trio	Shoebox	1	Unknown	0.00694444
30	C57	Trio	Shoebox	3	Other	0.493056
30	C57	Trio	Shoebox	3	Under feeder	0.444444
30	C57	Trio	Shoebox	3	Unknown	0.0625
31	CD1	Trio	N10	1	Other	0.708333
31	CD1	Trio	N10	1	Under feeder	0.270833
31	CD1	Trio	N10	1	Unknown	0.0208333
31	CD1	Trio	N10	3	Other	0.479167
31	CD1	Trio	N10	3	Under feeder	0.243056
31	CD1	Trio	N10	3	Unknown	0.277778
32	C57	Trio	18790	1	Other	0.736111
32	C57	Trio	18790	1	Under feeder	0.180556
32	C57	Trio	18790	1	Unknown	0.0833333
32	C57	Trio	18790	3	Other	0.51773
32	C57	Trio	18790	3	Under feeder	0.333333
32	C57	Trio	18790	3	Unknown	0.148936
35	CD1	Pair	1291	1	Other	0.208333
35	CD1	Pair	1291	1	Under feeder	0.71875
35	CD1	Pair	1291	1	Unknown	0.0729167
35	CD1	Pair	1291	3	Other	0.3125
35	CD1	Pair	1291	3	Under feeder	0.645833
35	CD1	Pair	1291	3	Unknown	0.0416667
36	C57	Pair	Shoebox	1	Other	0.447917
36	C57	Pair	Shoebox	1	Under feeder	0.552083
36	C57	Pair	Shoebox	1	Unknown	0
36	C57	Pair	Shoebox	3	Other	0.447917
36	C57	Pair	Shoebox	3	Under feeder	0.552083
36	C57	Pair	Shoebox	3	Unknown	0
39	CD1	Pair	18790	1	Other	0.635417
39	CD1	Pair	18790	1	Under feeder	0.364583
39	CD1	Pair	18790	1	Unknown	0
39	CD1	Pair	18790	3	Other	0.604167
39	CD1	Pair	18790	3	Under feeder	0.364583
39	CD1	Pair	18790	3	Unknown	0.03125
4	CD1	Pair	1291	1	Other	0.833333
4	CD1	Pair	1291	1	Under feeder	0.166667
4	CD1	Pair	1291	1	Unknown	0
4	CD1	Pair	1291	3	Other	0.229167
4	CD1	Pair	1291	3	Under feeder	0.708333
4	CD1	Pair	1291	3	Unknown	0.0625
41	CD1	Trio	18790	1	Other	0.611111
41	CD1	Trio	18790	1	Under feeder	0.25
41	CD1	Trio	18790	1	Unknown	0.138889
41	CD1	Trio	18790	3	Other	0.395833
41	CD1	Trio	18790	3	Under feeder	0.375
41	CD1	Trio	18790	3	Unknown	0.229167
42	C57	Trio	N10	1	Other	0.35461
42	C57	Trio	N10	1	Under feeder	0.602837
42	C57	Trio	N10	1	Unknown	0.0425532
42	C57	Trio	N10	3	Other	0.583333
42	C57	Trio	N10	3	Under feeder	0.3125
42	C57	Trio	N10	3	Unknown	0.104167
43	CD1	Trio	1291	1	Other	0.284722
43	CD1	Trio	1291	1	Under feeder	0.701389
43	CD1	Trio	1291	1	Unknown	0.0138889
43	CD1	Trio	1291	3	Other	0.201389
43	CD1	Trio	1291	3	Under feeder	0.75
43	CD1	Trio	1291	3	Unknown	0.0486111
46	C57	Pair	1291	1	Other	0.770833
46	C57	Pair	1291	1	Under feeder	0.229167
46	C57	Pair	1291	1	Unknown	0
46	C57	Pair	1291	3	Other	0.270833
46	C57	Pair	1291	3	Under feeder	0.729167
46	C57	Pair	1291	3	Unknown	0
48	C57	Pair	N10	1	Other	0.885417
48	C57	Pair	N10	1	Under feeder	0.114583
48	C57	Pair	N10	1	Unknown	0
48	C57	Pair	N10	3	Other	0.770833
48	C57	Pair	N10	3	Under feeder	0.177083
48	C57	Pair	N10	3	Unknown	0.0520833
5	C57	Pair	N10	1	Other	0.729167
5	C57	Pair	N10	1	Under feeder	0.270833
5	C57	Pair	N10	1	Unknown	0
5	C57	Pair	N10	3	Other	0.808511
5	C57	Pair	N10	3	Under feeder	0.180851
5	C57	Pair	N10	3	Unknown	0.0106383
7	C57	Pair	1291	1	Other	0.145833
7	C57	Pair	1291	1	Under feeder	0.854167
7	C57	Pair	1291	1	Unknown	0
7	C57	Pair	1291	3	Other	0.135417
7	C57	Pair	1291	3	Under feeder	0.864583
7	C57	Pair	1291	3	Unknown	0
M10	CD1	Single	18790	1	Other	0.333333
M10	CD1	Single	18790	1	Under feeder	0.625
M10	CD1	Single	18790	1	Unknown	0.0416667
M10	CD1	Single	18790	3	Other	0.291667
M10	CD1	Single	18790	3	Under feeder	0.604167
M10	CD1	Single	18790	3	Unknown	0.104167
M11	C57	Single	Shoebox	1	Other	0.468085
M11	C57	Single	Shoebox	1	Under feeder	0.531915
M11	C57	Single	Shoebox	1	Unknown	0
M11	C57	Single	Shoebox	3	Other	0.625
M11	C57	Single	Shoebox	3	Under feeder	0.354167
M11	C57	Single	Shoebox	3	Unknown	0.0208333
M12	CD1	Single	N10	1	Other	0.5
M12	CD1	Single	N10	1	Under feeder	0.5
M12	CD1	Single	N10	1	Unknown	0
M12	CD1	Single	N10	3	Other	0.851064
M12	CD1	Single	N10	3	Under feeder	0.148936
M12	CD1	Single	N10	3	Unknown	0
M13	C57	Single	18790	1	Other	0.340426
M13	C57	Single	18790	1	Under feeder	0.659574
M13	C57	Single	18790	1	Unknown	0
M13	C57	Single	18790	3	Other	0.541667
M13	C57	Single	18790	3	Under feeder	0.458333
M13	C57	Single	18790	3	Unknown	0
M17	C57	Single	Shoebox	1	Other	0.791667
M17	C57	Single	Shoebox	1	Under feeder	0.208333
M17	C57	Single	Shoebox	1	Unknown	0
M17	C57	Single	Shoebox	3	Other	0.574468
M17	C57	Single	Shoebox	3	Under feeder	0.425532
M17	C57	Single	Shoebox	3	Unknown	0
M18	CD1	Single	N10	1	Other	0.8125
M18	CD1	Single	N10	1	Under feeder	0.145833
M18	CD1	Single	N10	1	Unknown	0.0416667
M18	CD1	Single	N10	3	Other	0.625
M18	CD1	Single	N10	3	Under feeder	0.333333
M18	CD1	Single	N10	3	Unknown	0.0416667
M19	C57	Single	1291	1	Other	0.26087
M19	C57	Single	1291	1	Under feeder	0.73913
M19	C57	Single	1291	1	Unknown	0
M19	C57	Single	1291	3	Other	0.229167
M19	C57	Single	1291	3	Under feeder	0.770833
M19	C57	Single	1291	3	Unknown	0
M20	CD1	Single	18790	1	Other	0.5
M20	CD1	Single	18790	1	Under feeder	0.5
M20	CD1	Single	18790	1	Unknown	0
M20	CD1	Single	18790	3	Other	0.375
M20	CD1	Single	18790	3	Under feeder	0.625
M20	CD1	Single	18790	3	Unknown	0
M21	C57	Single	N10	1	Other	0.770833
M21	C57	Single	N10	1	Under feeder	0.208333
M21	C57	Single	N10	1	Unknown	0.0208333
M21	C57	Single	N10	3	Other	0.733333
M21	C57	Single	N10	3	Under feeder	0.244444
M21	C57	Single	N10	3	Unknown	0.0222222
M22	CD1	Single	1291	1	Other	0.229167
M22	CD1	Single	1291	1	Under feeder	0.770833
M22	CD1	Single	1291	1	Unknown	0
M22	CD1	Single	1291	3	Other	0.413043
M22	CD1	Single	1291	3	Under feeder	0.5
M22	CD1	Single	1291	3	Unknown	0.0869565
M23	C57	Single	18790	1	Other	0.543478
M23	C57	Single	18790	1	Under feeder	0.326087
M23	C57	Single	18790	1	Unknown	0.130435
M23	C57	Single	18790	3	Other	0
M23	C57	Single	18790	3	Under feeder	0
M23	C57	Single	18790	3	Unknown	0
M24	CD1	Single	Shoebox	1	Other	0.875
M24	CD1	Single	Shoebox	1	Under feeder	0.125
M24	CD1	Single	Shoebox	1	Unknown	0
M24	CD1	Single	Shoebox	3	Other	0.652174
M24	CD1	Single	Shoebox	3	Under feeder	0.282609
M24	CD1	Single	Shoebox	3	Unknown	0.0652174
M25	CD1	Trio	18790	1	Other	0.460993
M25	CD1	Trio	18790	1	Under feeder	0.361702
M25	CD1	Trio	18790	1	Unknown	0.177305
M25	CD1	Trio	18790	3	Other	0.416667
M25	CD1	Trio	18790	3	Under feeder	0.402778
M25	CD1	Trio	18790	3	Unknown	0.180556
M28	C57	Trio	Shoebox	1	Other	0.548611
M28	C57	Trio	Shoebox	1	Under feeder	0.409722
M28	C57	Trio	Shoebox	1	Unknown	0.0416667
M28	C57	Trio	Shoebox	3	Other	0.6875
M28	C57	Trio	Shoebox	3	Under feeder	0.277778
M28	C57	Trio	Shoebox	3	Unknown	0.0347222
M3	C57	Single	1291	1	Other	0.0833333
M3	C57	Single	1291	1	Under feeder	0.916667
M3	C57	Single	1291	1	Unknown	0
M3	C57	Single	1291	3	Other	0.23913
M3	C57	Single	1291	3	Under feeder	0.76087
M3	C57	Single	1291	3	Unknown	0
M31	C57	Trio	N10	1	Other	0.881944
M31	C57	Trio	N10	1	Under feeder	0.118056
M31	C57	Trio	N10	1	Unknown	0
M31	C57	Trio	N10	3	Other	0.722222
M31	C57	Trio	N10	3	Under feeder	0.229167
M31	C57	Trio	N10	3	Unknown	0.0486111
M32	C57	Trio	1291	1	Other	0.215278
M32	C57	Trio	1291	1	Under feeder	0.784722
M32	C57	Trio	1291	1	Unknown	0
M32	C57	Trio	1291	3	Other	0.256944
M32	C57	Trio	1291	3	Under feeder	0.743056
M32	C57	Trio	1291	3	Unknown	0
M5	C57	Single	N10	1	Other	0.666667
M5	C57	Single	N10	1	Under feeder	0.333333
M5	C57	Single	N10	1	Unknown	0
M5	C57	Single	N10	3	Other	0.851064
M5	C57	Single	N10	3	Under feeder	0.148936
M5	C57	Single	N10	3	Unknown	0
M6	CD1	Single	1291	1	Other	0.1875
M6	CD1	Single	1291	1	Under feeder	0.8125
M6	CD1	Single	1291	1	Unknown	0
M6	CD1	Single	1291	3	Other	0.276596
M6	CD1	Single	1291	3	Under feeder	0.723404
M6	CD1	Single	1291	3	Unknown	0
M8	CD1	Single	Shoebox	1	Other	0.5625
M8	CD1	Single	Shoebox	1	Under feeder	0.4375
M8	CD1	Single	Shoebox	1	Unknown	0
M8	CD1	Single	Shoebox	3	Other	0.729167
M8	CD1	Single	Shoebox	3	Under feeder	0.270833
M8	CD1	Single	Shoebox	3	Unknown	0

## Sheet: Nest Score
Cage	Strain	CagesizeTreatment	BreedingTreatment	Date	NestScore	LitterInNest
10	CD1	N10	Trio	2012-10-11	2	N
10	CD1	N10	Trio	2012-10-18	3.25	N
10	CD1	N10	Trio	2012-10-25	2	N
10	CD1	N10	Trio	2012-10-04	2	N
10	CD1	N10	Trio	2012-08-27	5	N
10	CD1	N10	Trio	2012-08-30	3.5	Y
10	CD1	N10	Trio	2012-09-13	2	Y
10	CD1	N10	Trio	2012-09-20	3.75	Y
10	CD1	N10	Trio	2012-09-06	3.75	Y
12	CD1	Shoebox	Trio	2012-10-11	2.5	Y
12	CD1	Shoebox	Trio	2012-10-18	2.75	Y
12	CD1	Shoebox	Trio	2012-10-25	2	Y
12	CD1	Shoebox	Trio	2012-10-04	2	Y
12	CD1	Shoebox	Trio	2012-08-27	4.25	N
12	CD1	Shoebox	Trio	2012-08-30	2.5	Y
12	CD1	Shoebox	Trio	2012-09-13	2	Y
12	CD1	Shoebox	Trio	2012-09-20	3.25	Y
12	CD1	Shoebox	Trio	2012-09-06	2.5	Y
13	C57	18790	Pair	2012-10-11	4.5	N
13	C57	18790	Pair	2012-10-18	4.25	N
13	C57	18790	Pair	2012-10-25	5	N
13	C57	18790	Pair	2012-10-04	4.25	Y
13	C57	18790	Pair	2012-08-27	2.25	N
13	C57	18790	Pair	2012-08-30	5	N
13	C57	18790	Pair	2012-09-13	5	Y
13	C57	18790	Pair	2012-09-20	5	Y
13	C57	18790	Pair	2012-09-06	5	N
15	C57	Shoebox	Pair	2012-10-11	5	N
15	C57	Shoebox	Pair	2012-10-18	5	N
15	C57	Shoebox	Pair	2012-10-25	2.25	N
15	C57	Shoebox	Pair	2012-10-04	5	N
15	C57	Shoebox	Pair	2012-08-27	5	N
15	C57	Shoebox	Pair	2012-08-30	5	N
15	C57	Shoebox	Pair	2012-09-13	4	Y
15	C57	Shoebox	Pair	2012-09-20	5	Y
15	C57	Shoebox	Pair	2012-09-06	5	Y
16	CD1	N10	Pair	2012-10-11	4	N
16	CD1	N10	Pair	2012-10-18	4	N
16	CD1	N10	Pair	2012-10-25	2.25	N
16	CD1	N10	Pair	2012-10-04	2	N
16	CD1	N10	Pair	2012-08-27	3.25	N
16	CD1	N10	Pair	2012-08-30	5	N
16	CD1	N10	Pair	2012-09-13	3.5	Y
16	CD1	N10	Pair	2012-09-20	4.25	Y
16	CD1	N10	Pair	2012-09-06	4.25	Y
18	CD1	Shoebox	Pair	2012-10-11	3.75	N
18	CD1	Shoebox	Pair	2012-10-18	5	N
18	CD1	Shoebox	Pair	2012-10-25	5	N
18	CD1	Shoebox	Pair	2012-10-04	2.25	N
18	CD1	Shoebox	Pair	2012-08-27	4	N
18	CD1	Shoebox	Pair	2012-08-30	5	N
18	CD1	Shoebox	Pair	2012-09-13	4	Y
18	CD1	Shoebox	Pair	2012-09-20	5	Y
18	CD1	Shoebox	Pair	2012-09-06	5	Y
2	CD1	18790	Pair	2012-10-11	5	N
2	CD1	18790	Pair	2012-10-18	4	N
2	CD1	18790	Pair	2012-10-25	2.5	N
2	CD1	18790	Pair	2012-10-04	2.25	N
2	CD1	18790	Pair	2012-08-27	5	N
2	CD1	18790	Pair	2012-08-30	4.75	Y
2	CD1	18790	Pair	2012-09-13	2	Y
2	CD1	18790	Pair	2012-09-20	5	Y
2	CD1	18790	Pair	2012-09-06	4	Y
21	C57	1291	Trio	2012-10-11	3.75	N
21	C57	1291	Trio	2012-10-18	4.75	N
21	C57	1291	Trio	2012-10-25	5	N
21	C57	1291	Trio	2012-08-27	3.75	N
21	C57	1291	Trio	2012-08-30	3.75	N
21	C57	1291	Trio	2012-09-13	3.75	Y
21	C57	1291	Trio	2012-09-20	4.75	Y
21	C57	1291	Trio	2012-09-27	4.25	N
21	C57	1291	Trio	2012-09-06	3.75	Y
23	C57	18790	Trio	2012-10-11	3.25	N
23	C57	18790	Trio	2012-10-18	4.25	N
23	C57	18790	Trio	2012-10-25	3.25	N
23	C57	18790	Trio	2012-10-04	3	N
23	C57	18790	Trio	2012-08-27	3.75	N
23	C57	18790	Trio	2012-08-30	4.5	N
23	C57	18790	Trio	2012-09-13	3.5	Y
23	C57	18790	Trio	2012-09-20	4.25	Y
23	C57	18790	Trio	2012-09-06	5	Y
24	CD1	Shoebox	Trio	2012-10-11	3.25	Y
24	CD1	Shoebox	Trio	2012-10-18	3.25	Y
24	CD1	Shoebox	Trio	2012-10-25	2.25	Y
24	CD1	Shoebox	Trio	2012-10-04	2.25	Y
24	CD1	Shoebox	Trio	2012-08-27	5	N
24	CD1	Shoebox	Trio	2012-08-30	3	N
24	CD1	Shoebox	Trio	2012-09-13	2	Y
24	CD1	Shoebox	Trio	2012-09-06	3	Y
25	CD1	N10	Pair	2012-10-11	5	N
25	CD1	N10	Pair	2012-10-18	3.75	N
25	CD1	N10	Pair	2012-10-25	2.25	N
25	CD1	N10	Pair	2012-10-04	2.25	N
25	CD1	N10	Pair	2012-08-27	5	N
25	CD1	N10	Pair	2012-08-30	4.5	Y
25	CD1	N10	Pair	2012-09-13	3	Y
25	CD1	N10	Pair	2012-09-20	4.25	Y
25	CD1	N10	Pair	2012-09-06	4.25	Y
27	CD1	Shoebox	Pair	2012-10-11	5	N
27	CD1	Shoebox	Pair	2012-10-18	4	N
27	CD1	Shoebox	Pair	2012-10-25	2.25	N
27	CD1	Shoebox	Pair	2012-10-04	2.25	N
27	CD1	Shoebox	Pair	2012-08-30	5	N
27	CD1	Shoebox	Pair	2012-09-13	3.5	Y
27	CD1	Shoebox	Pair	2012-09-20	5	Y
27	CD1	Shoebox	Pair	2012-09-06	5	Y
29	CD1	1291	Trio	2012-10-11	5	Y
29	CD1	1291	Trio	2012-10-18	5	Y
29	CD1	1291	Trio	2012-10-25	5	Y
29	CD1	1291	Trio	2012-10-04	3.5	Y
29	CD1	1291	Trio	2012-08-27	5	N
29	CD1	1291	Trio	2012-08-30	5	N
29	CD1	1291	Trio	2012-09-13	3.5	Y
29	CD1	1291	Trio	2012-09-20	5	Y
29	CD1	1291	Trio	2012-09-06	4	Y
30	C57	Shoebox	Trio	2012-10-11	5	N
30	C57	Shoebox	Trio	2012-10-18	4.75	N
30	C57	Shoebox	Trio	2012-10-25	2.5	N
30	C57	Shoebox	Trio	2012-10-04	3.25	N
30	C57	Shoebox	Trio	2012-08-27	4.75	N
30	C57	Shoebox	Trio	2012-08-30	5	Y
30	C57	Shoebox	Trio	2012-09-13	2.25	Y
30	C57	Shoebox	Trio	2012-09-20	5	Y
30	C57	Shoebox	Trio	2012-09-06	4	Y
31	CD1	N10	Trio	2012-10-11	4.75	Y
31	CD1	N10	Trio	2012-10-18	3	Y
31	CD1	N10	Trio	2012-10-04	2	Y
31	CD1	N10	Trio	2012-08-27	4.75	N
31	CD1	N10	Trio	2012-09-13	2.25	Y
31	CD1	N10	Trio	2012-09-20	4.5	Y
31	CD1	N10	Trio	2012-09-06	4	Y
32	C57	18790	Trio	2012-10-11	3.75	N
32	C57	18790	Trio	2012-10-18	5	N
32	C57	18790	Trio	2012-10-04	3.75	N
32	C57	18790	Trio	2012-08-27	4.25	N
32	C57	18790	Trio	2012-08-30	4.5	Y
32	C57	18790	Trio	2012-09-13	2.25	Y
32	C57	18790	Trio	2012-09-20	5	Y
32	C57	18790	Trio	2012-09-06	5	Y
35	CD1	1291	Pair	2012-10-11	3.75	N
35	CD1	1291	Pair	2012-10-18	5	N
35	CD1	1291	Pair	2012-10-25	4.75	N
35	CD1	1291	Pair	2012-10-04	4.25	N
35	CD1	1291	Pair	2012-08-27	5	N
35	CD1	1291	Pair	2012-08-30	4.75	N
35	CD1	1291	Pair	2012-09-13	5	Y
35	CD1	1291	Pair	2012-09-20	5	Y
35	CD1	1291	Pair	2012-09-06	5	N
36	C57	Shoebox	Pair	2012-10-11	5	N
36	C57	Shoebox	Pair	2012-10-18	4	N
36	C57	Shoebox	Pair	2012-10-25	4.5	N
36	C57	Shoebox	Pair	2012-10-04	5	N
36	C57	Shoebox	Pair	2012-08-27	5	N
36	C57	Shoebox	Pair	2012-08-30	4.5	N
36	C57	Shoebox	Pair	2012-09-13	4.75	Y
36	C57	Shoebox	Pair	2012-09-20	5	Y
36	C57	Shoebox	Pair	2012-09-06	5	Y
39	CD1	18790	Pair	2012-10-11	3.5	N
39	CD1	18790	Pair	2012-10-18	3.5	N
39	CD1	18790	Pair	2012-10-25	2	N
39	CD1	18790	Pair	2012-10-04	2.25	N
39	CD1	18790	Pair	2012-08-27	5	N
39	CD1	18790	Pair	2012-08-30	4.25	Y
39	CD1	18790	Pair	2012-09-13	2	Y
39	CD1	18790	Pair	2012-09-20	3.75	Y
39	CD1	18790	Pair	2012-09-06	3.5	Y
4	CD1	1291	Pair	2012-10-11	5	N
4	CD1	1291	Pair	2012-10-18	5	N
4	CD1	1291	Pair	2012-10-25	5	N
4	CD1	1291	Pair	2012-10-04	4.5	N
4	CD1	1291	Pair	2012-08-27	5	N
4	CD1	1291	Pair	2012-08-30	5	N
4	CD1	1291	Pair	2012-09-13	5	Y
4	CD1	1291	Pair	2012-09-20	4.25	Y
4	CD1	1291	Pair	2012-09-06	5	Y
41	CD1	18790	Trio	2012-10-11	3	N
41	CD1	18790	Trio	2012-10-18	2.25	N
41	CD1	18790	Trio	2012-10-04	2.5	N
41	CD1	18790	Trio	2012-08-27	4.75	N
41	CD1	18790	Trio	2012-08-30	2.5	Y
41	CD1	18790	Trio	2012-09-13	2	Y
41	CD1	18790	Trio	2012-09-20	5	Y
41	CD1	18790	Trio	2012-09-06	2.25	Y
42	C57	N10	Trio	2012-10-11	3.25	N
42	C57	N10	Trio	2012-10-18	5	N
42	C57	N10	Trio	2012-10-25	3.5	N
42	C57	N10	Trio	2012-10-04	4.5	N
42	C57	N10	Trio	2012-08-27	4.75	N
42	C57	N10	Trio	2012-08-30	3.5	N
42	C57	N10	Trio	2012-09-13	4.25	Y
42	C57	N10	Trio	2012-09-20	4.75	Y
42	C57	N10	Trio	2012-09-06	5	Y
43	CD1	1291	Trio	2012-10-11	5	N
43	CD1	1291	Trio	2012-10-18	5	N
43	CD1	1291	Trio	2012-10-25	4.25	N
43	CD1	1291	Trio	2012-10-04	3.75	N
43	CD1	1291	Trio	2012-08-27	5	N
43	CD1	1291	Trio	2012-08-30	4	N
43	CD1	1291	Trio	2012-09-13	3.25	Y
43	CD1	1291	Trio	2012-09-20	5	Y
43	CD1	1291	Trio	2012-09-06	3.75	Y
46	C57	1291	Pair	2012-10-11	4.75	N
46	C57	1291	Pair	2012-10-18	3.75	N
46	C57	1291	Pair	2012-10-25	5	N
46	C57	1291	Pair	2012-10-04	5	N
46	C57	1291	Pair	2012-08-27	5	N
46	C57	1291	Pair	2012-08-30	5	N
46	C57	1291	Pair	2012-09-13	5	Y
46	C57	1291	Pair	2012-09-20	5	Y
46	C57	1291	Pair	2012-09-06	4	Y
48	C57	N10	Pair	2012-10-11	3.75	N
48	C57	N10	Pair	2012-10-18	5	N
48	C57	N10	Pair	2012-10-25	2.75	N
48	C57	N10	Pair	2012-10-04	4	N
48	C57	N10	Pair	2012-08-27	5	N
48	C57	N10	Pair	2012-08-30	5	N
48	C57	N10	Pair	2012-09-13	5	Y
48	C57	N10	Pair	2012-09-20	5	Y
48	C57	N10	Pair	2012-09-06	5	Y
5	C57	N10	Pair	2012-10-11	5	N
5	C57	N10	Pair	2012-10-18	5	N
5	C57	N10	Pair	2012-10-25	3.75	N
5	C57	N10	Pair	2012-10-04	5	Y
5	C57	N10	Pair	2012-08-27	5	N
5	C57	N10	Pair	2012-08-30	4.5	N
5	C57	N10	Pair	2012-09-13	4.5	Y
5	C57	N10	Pair	2012-09-20	5	Y
5	C57	N10	Pair	2012-09-06	5	N
7	C57	1291	Pair	2012-10-11	4.25	N
7	C57	1291	Pair	2012-10-18	5	N
7	C57	1291	Pair	2012-10-25	5	N
7	C57	1291	Pair	2012-10-04	4.75	N
7	C57	1291	Pair	2012-08-27	4.75	N
7	C57	1291	Pair	2012-08-30	3.75	N
7	C57	1291	Pair	2012-09-13	4.5	Y
7	C57	1291	Pair	2012-09-20	5	Y
7	C57	1291	Pair	2012-09-06	5	Y
M10	CD1	18790	Single	2013-02-14	5	N
M10	CD1	18790	Single	2013-02-21	5	N
M10	CD1	18790	Single	2013-02-28	5	Y
M10	CD1	18790	Single	2013-03-14	4.75	Y
M10	CD1	18790	Single	2013-03-28	5	N
M10	CD1	18790	Single	2013-03-07	5	Y
M10	CD1	18790	Single	2013-04-11	2	N
M10	CD1	18790	Single	2013-04-18	5	N
M10	CD1	18790	Single	2013-04-04	2.75	N
M10	CD1	18790	Single	2013-05-02	5	N
M11	C57	Shoebox	Single	2013-02-14	5	N
M11	C57	Shoebox	Single	2013-02-21	5	N
M11	C57	Shoebox	Single	2013-02-28	5	N
M11	C57	Shoebox	Single	2013-03-14	4.75	Y
M11	C57	Shoebox	Single	2013-03-28	5	N
M11	C57	Shoebox	Single	2013-03-07	5	Y
M11	C57	Shoebox	Single	2013-04-11	5	N
M11	C57	Shoebox	Single	2013-04-18	4.75	N
M11	C57	Shoebox	Single	2013-04-25	5	N
M11	C57	Shoebox	Single	2013-04-04	5	N
M11	C57	Shoebox	Single	2013-05-02	5	N
M12	CD1	N10	Single	2013-02-14	5	N
M12	CD1	N10	Single	2013-02-21	5	N
M12	CD1	N10	Single	2013-02-28	5	N
M12	CD1	N10	Single	2013-03-14	5	Y
M12	CD1	N10	Single	2013-03-28	5	N
M12	CD1	N10	Single	2013-03-07	5	Y
M12	CD1	N10	Single	2013-04-11	3	N
M12	CD1	N10	Single	2013-04-18	5	N
M12	CD1	N10	Single	2013-04-25	5	N
M12	CD1	N10	Single	2013-04-04	5	N
M12	CD1	N10	Single	2013-05-02	5	N
M13	C57	18790	Single	2013-02-14	5	N
M13	C57	18790	Single	2013-02-21	5	N
M13	C57	18790	Single	2013-02-28	5	N
M13	C57	18790	Single	2013-03-14	5	N
M13	C57	18790	Single	2013-03-14	5	Y
M13	C57	18790	Single	2013-03-28	5	N
M13	C57	18790	Single	2013-03-07	5	N
M13	C57	18790	Single	2013-03-07	5	Y
M13	C57	18790	Single	2013-04-11	5	N
M13	C57	18790	Single	2013-04-18	5	N
M13	C57	18790	Single	2013-04-25	4.75	N
M13	C57	18790	Single	2013-04-04	5	N
M13	C57	18790	Single	2013-05-02	5	N
M17	C57	Shoebox	Single	2013-02-14	4.5	N
M17	C57	Shoebox	Single	2013-02-21	5	N
M17	C57	Shoebox	Single	2013-02-28	5	N
M17	C57	Shoebox	Single	2013-03-14	5	Y
M17	C57	Shoebox	Single	2013-03-28	5	N
M17	C57	Shoebox	Single	2013-03-07	5	Y
M17	C57	Shoebox	Single	2013-04-11	4.25	N
M17	C57	Shoebox	Single	2013-04-18	5	N
M17	C57	Shoebox	Single	2013-04-25	5	N
M17	C57	Shoebox	Single	2013-04-04	5	N
M17	C57	Shoebox	Single	2013-05-02	5	N
M18	CD1	N10	Single	2013-02-14	5	N
M18	CD1	N10	Single	2013-02-21	5	N
M18	CD1	N10	Single	2013-02-28	5	Y
M18	CD1	N10	Single	2013-03-14	5	Y
M18	CD1	N10	Single	2013-03-28	5	N
M18	CD1	N10	Single	2013-03-07	5	Y
M18	CD1	N10	Single	2013-04-11	5	N
M18	CD1	N10	Single	2013-04-18	5	N
M18	CD1	N10	Single	2013-04-25	5	N
M18	CD1	N10	Single	2013-04-04	5	N
M18	CD1	N10	Single	2013-05-02	5	N
M19	C57	1291	Single	2013-02-14	4.25	N
M19	C57	1291	Single	2013-02-21	5	N
M19	C57	1291	Single	2013-02-28	5	N
M19	C57	1291	Single	2013-03-14	5	N
M19	C57	1291	Single	2013-03-28	5	Y
M19	C57	1291	Single	2013-03-07	5	N
M19	C57	1291	Single	2013-04-11	3.5	N
M19	C57	1291	Single	2013-04-18	5	N
M19	C57	1291	Single	2013-04-25	5	N
M19	C57	1291	Single	2013-04-04	4.5	Y
M19	C57	1291	Single	2013-05-02	5	N
M20	CD1	18790	Single	2013-02-14	5	N
M20	CD1	18790	Single	2013-02-21	5	N
M20	CD1	18790	Single	2013-02-28	4.5	N
M20	CD1	18790	Single	2013-03-14	4.5	Y
M20	CD1	18790	Single	2013-03-28	5	N
M20	CD1	18790	Single	2013-03-07	5	Y
M20	CD1	18790	Single	2013-04-11	2	N
M20	CD1	18790	Single	2013-04-18	5	N
M20	CD1	18790	Single	2013-04-25	4	N
M20	CD1	18790	Single	2013-04-04	3.75	N
M20	CD1	18790	Single	2013-05-02	5	N
M21	C57	N10	Single	2013-02-14	5	N
M21	C57	N10	Single	2013-02-21	5	N
M21	C57	N10	Single	2013-02-28	5	N
M21	C57	N10	Single	2013-03-14	5	Y
M21	C57	N10	Single	2013-03-28	5	N
M21	C57	N10	Single	2013-03-07	5	Y
M21	C57	N10	Single	2013-04-11	5	N
M21	C57	N10	Single	2013-04-18	5	N
M21	C57	N10	Single	2013-04-25	5	N
M21	C57	N10	Single	2013-04-04	5	N
M21	C57	N10	Single	2013-05-02	5	N
M22	CD1	1291	Single	2013-02-14	5	N
M22	CD1	1291	Single	2013-02-21	5	N
M22	CD1	1291	Single	2013-02-28	5	N
M22	CD1	1291	Single	2013-03-14	4.75	Y
M22	CD1	1291	Single	2013-03-28	5	N
M22	CD1	1291	Single	2013-03-07	5	Y
M22	CD1	1291	Single	2013-04-11	4.5	N
M22	CD1	1291	Single	2013-04-18	5	N
M22	CD1	1291	Single	2013-04-25	5	N
M22	CD1	1291	Single	2013-04-04	5	N
M22	CD1	1291	Single	2013-05-02	5	N
M23	C57	18790	Single	2013-02-14	5	N
M23	C57	18790	Single	2013-02-21	5	N
M23	C57	18790	Single	2013-02-28	5	N
M23	C57	18790	Single	2013-03-14	5	Y
M23	C57	18790	Single	2013-03-28	4.5	Y
M23	C57	18790	Single	2013-03-07	5	N
M23	C57	18790	Single	2013-04-11	5	N
M23	C57	18790	Single	2013-04-18	5	N
M23	C57	18790	Single	2013-04-25	5	N
M23	C57	18790	Single	2013-04-04	5	N
M23	C57	18790	Single	2013-05-02	5	N
M24	CD1	Shoebox	Single	2013-02-14	5	N
M24	CD1	Shoebox	Single	2013-02-21	5	N
M24	CD1	Shoebox	Single	2013-02-28	5	N
M24	CD1	Shoebox	Single	2013-03-14	3.5	Y
M24	CD1	Shoebox	Single	2013-03-28	5	N
M24	CD1	Shoebox	Single	2013-03-07	5	Y
M24	CD1	Shoebox	Single	2013-04-11	4.5	N
M24	CD1	Shoebox	Single	2013-04-18	5	N
M24	CD1	Shoebox	Single	2013-04-25	5	N
M24	CD1	Shoebox	Single	2013-04-04	5	N
M24	CD1	Shoebox	Single	2013-05-02	5	N
M25	CD1	18790	Trio	2013-02-14	5	N
M25	CD1	18790	Trio	2013-02-21	5	N
M25	CD1	18790	Trio	2013-02-28	5	N
M25	CD1	18790	Trio	2013-03-14	3.25	Y
M25	CD1	18790	Trio	2013-03-28	5	N
M25	CD1	18790	Trio	2013-03-07	4	Y
M25	CD1	18790	Trio	2013-04-11	5	N
M25	CD1	18790	Trio	2013-04-18	5	N
M25	CD1	18790	Trio	2013-04-25	3	N
M25	CD1	18790	Trio	2013-04-04	5	N
M25	CD1	18790	Trio	2013-05-02	3.5	N
M28	C57	Shoebox	Trio	2013-02-14	4.75	N
M28	C57	Shoebox	Trio	2013-02-21	5	N
M28	C57	Shoebox	Trio	2013-02-28	5	N
M28	C57	Shoebox	Trio	2013-03-14	5	Y
M28	C57	Shoebox	Trio	2013-03-28	4.5	Y
M28	C57	Shoebox	Trio	2013-03-07	5	N
M28	C57	Shoebox	Trio	2013-04-11	3.25	N
M28	C57	Shoebox	Trio	2013-04-18	5	N
M28	C57	Shoebox	Trio	2013-04-25	5	N
M28	C57	Shoebox	Trio	2013-04-04	4.25	N
M28	C57	Shoebox	Trio	2013-05-02	5	N
M3	C57	1291	Single	2013-02-14	4.75	N
M3	C57	1291	Single	2013-02-21	5	N
M3	C57	1291	Single	2013-02-28	5	N
M3	C57	1291	Single	2013-03-14	4.75	Y
M3	C57	1291	Single	2013-03-28	4.25	N
M3	C57	1291	Single	2013-03-07	5	Y
M3	C57	1291	Single	2013-04-11	4.25	N
M3	C57	1291	Single	2013-04-18	4.25	N
M3	C57	1291	Single	2013-04-25	3.5	N
M3	C57	1291	Single	2013-04-04	5	N
M3	C57	1291	Single	2013-05-02	4.75	N
M31	C57	N10	Trio	2013-02-14	4.25	N
M31	C57	N10	Trio	2013-02-21	5	N
M31	C57	N10	Trio	2013-02-28	5	N
M31	C57	N10	Trio	2013-03-14	5	Y
M31	C57	N10	Trio	2013-03-28	4.75	N
M31	C57	N10	Trio	2013-03-07	5	Y
M31	C57	N10	Trio	2013-04-11	4.75	N
M31	C57	N10	Trio	2013-04-18	5	N
M31	C57	N10	Trio	2013-04-25	4.75	N
M31	C57	N10	Trio	2013-04-04	5	N
M31	C57	N10	Trio	2013-05-02	4.75	N
M32	C57	1291	Trio	2013-02-14	4.75	N
M32	C57	1291	Trio	2013-02-21	5	N
M32	C57	1291	Trio	2013-02-28	5	N
M32	C57	1291	Trio	2013-03-14	4.75	Y
M32	C57	1291	Trio	2013-03-28	5	N
M32	C57	1291	Trio	2013-03-07	5	Y
M32	C57	1291	Trio	2013-04-11	5	N
M32	C57	1291	Trio	2013-04-18	5	N
M32	C57	1291	Trio	2013-04-25	5	N
M32	C57	1291	Trio	2013-04-04	5	N
M32	C57	1291	Trio	2013-05-02	4.25	N
M5	C57	N10	Single	2013-02-14	5	N
M5	C57	N10	Single	2013-02-21	4	N
M5	C57	N10	Single	2013-02-28	4.75	N
M5	C57	N10	Single	2013-03-14	5	Y
M5	C57	N10	Single	2013-03-28	5	N
M5	C57	N10	Single	2013-03-07	5	Y
M5	C57	N10	Single	2013-04-11	4	N
M5	C57	N10	Single	2013-04-18	4.5	N
M5	C57	N10	Single	2013-04-25	5	N
M5	C57	N10	Single	2013-04-04	5	N
M5	C57	N10	Single	2013-05-02	4.75	N
M6	CD1	1291	Single	2013-02-14	5	N
M6	CD1	1291	Single	2013-02-21	5	N
M6	CD1	1291	Single	2013-02-28	5	N
M6	CD1	1291	Single	2013-03-14	5	Y
M6	CD1	1291	Single	2013-03-28	5	N
M6	CD1	1291	Single	2013-03-07	5	Y
M6	CD1	1291	Single	2013-04-11	4	N
M6	CD1	1291	Single	2013-04-18	5	N
M6	CD1	1291	Single	2013-04-25	5	N
M6	CD1	1291	Single	2013-04-04	5	N
M6	CD1	1291	Single	2013-05-02	5	N
M8	CD1	Shoebox	Single	2013-02-14	5	N
M8	CD1	Shoebox	Single	2013-02-21	5	N
M8	CD1	Shoebox	Single	2013-02-28	5	Y
M8	CD1	Shoebox	Single	2013-03-14	5	Y
M8	CD1	Shoebox	Single	2013-03-28	5	N
M8	CD1	Shoebox	Single	2013-03-07	5	Y
M8	CD1	Shoebox	Single	2013-04-11	4	N
M8	CD1	Shoebox	Single	2013-04-18	5	N
M8	CD1	Shoebox	Single	2013-04-25	5	N
M8	CD1	Shoebox	Single	2013-04-04	5	N
M8	CD1	Shoebox	Single	2013-05-02	5	N
